# Supplementary material for: N,N′,N′′-Tris(2-nitro­benz­yl)-2,2′,2′′-nitrilo­triethan­aminium trichloride 1.41-hydrate
Source: Acta Crystallogr Sect E Struct Rep Online. 2009 Jun 20;65(Pt 7):o1616–7. doi: 10.1107/S1600536809022399 (PMC2969338; doi:10.1107/S1600536809022399)
Supplement: Supplementary file 2 [file e-65-o1616-Isup2.hkl]

# 
# h,k,l, Fc-squared, Fo-squared, sigma(Fo-squared) and status flag 
# 
data_I
_shelx_title ' mg2b in P2(1)/n Revision 1' 
_shelx_refln_list_code          4 
_shelx_F_calc_maximum      215.38 
_exptl_crystal_F_000      1440.59 
_reflns_d_resolution_high  0.8034 
 
loop_ 
 _symmetry_equiv_pos_as_xyz 
 'x, y, z' 
 '-x+1/2, y+1/2, -z+1/2' 
 '-x, -y, -z' 
 'x-1/2, -y-1/2, z-1/2' 
 
_cell_length_a     9.1310 
_cell_length_b    13.0094 
_cell_length_c    28.0707 
_cell_angle_alpha  90.000 
_cell_angle_beta   94.190 
_cell_angle_gamma  90.000 
 
_shelx_F_squared_multiplier     1.000 
 
loop_ 
 _refln_index_h 
 _refln_index_k 
 _refln_index_l 
 _refln_F_squared_calc 
 _refln_F_squared_meas 
 _refln_F_squared_sigma 
 _refln_observed_status 
   2   0   0     9720.90     9914.07     68.26 o 
   4   0   0     1825.93     1467.39     37.81 o 
   6   0   0      227.09      236.35      8.83 o 
   8   0   0      490.34      574.29    131.70 o 
  10   0   0       16.20       32.47     10.93 o 
   1   1   0        5.04        9.53      2.11 o 
   2   1   0     9068.51     8760.50     69.25 o 
   3   1   0     1143.61     1183.01     36.46 o 
   4   1   0       74.43       65.13      7.89 o 
   5   1   0      403.54      410.60     17.95 o 
   6   1   0       50.84       58.46      8.24 o 
   7   1   0       11.16       10.10      3.13 o 
   8   1   0        3.77       18.39      6.76 o 
   9   1   0       90.07       81.40     10.44 o 
  10   1   0        0.17        3.63     16.75 o 
  11   1   0       40.09       43.40     22.08 o 
   0   2   0     2269.32     2144.68     26.07 o 
   1   2   0     1577.68     1341.35     19.94 o 
   2   2   0    14097.99    13851.45    115.20 o 
   3   2   0     5233.34     5693.87     95.00 o 
   4   2   0      950.63      866.46     24.30 o 
   5   2   0       49.92       34.17     13.38 o 
   6   2   0      354.03      355.13     18.34 o 
   7   2   0       76.95       85.45     10.15 o 
   8   2   0      162.89      154.82      7.14 o 
   9   2   0        3.52       -1.37     10.88 o 
  10   2   0       74.57       93.22     12.49 o 
  11   2   0       18.55       16.48     10.29 o 
   1   3   0    13395.25    12376.39    195.01 o 
   2   3   0     1980.71     1833.26     38.25 o 
   3   3   0     2561.93     2703.76     68.40 o 
   4   3   0        1.20       16.43     13.06 o 
   5   3   0       97.89       47.94     16.67 o 
   6   3   0      118.47      137.78     11.69 o 
   7   3   0      137.92      166.49      8.13 o 
   8   3   0      223.85      325.46     40.10 o 
   9   3   0       76.04       81.27     12.31 o 
  10   3   0        9.39       22.67      8.89 o 
  11   3   0       11.63       20.68     12.17 o 
   0   4   0    39242.32    38358.62    961.75 o 
   1   4   0    25935.12    25511.64    454.35 o 
   2   4   0     2515.36     2657.77     52.29 o 
   3   4   0     4592.83     4600.98     63.57 o 
   4   4   0     1223.51     1426.80     36.48 o 
   5   4   0      498.43      586.60     14.78 o 
   6   4   0      534.80      623.75     14.53 o 
   7   4   0       89.53       75.66     20.90 o 
   8   4   0       21.86       13.25      8.29 o 
   9   4   0       28.77       33.10     15.05 o 
  10   4   0       23.16       25.63      8.88 o 
   1   5   0    10790.81    10920.11    242.00 o 
   2   5   0      147.35      125.18     16.91 o 
   3   5   0      189.55      228.81      6.63 o 
   4   5   0      665.96      698.35     17.02 o 
   5   5   0      229.33      220.15      7.15 o 
   6   5   0       32.40       37.46      6.17 o 
   7   5   0      152.40      117.66      6.20 o 
   8   5   0       82.52       77.75      5.29 o 
   9   5   0        3.11        8.58      6.64 o 
  10   5   0       66.60       83.69     10.06 o 
   0   6   0     1463.58     1732.48     40.47 o 
   1   6   0      389.44      473.58     19.64 o 
   2   6   0     3192.35     3206.98     51.70 o 
   3   6   0     1320.04     1381.09     96.54 o 
   4   6   0      521.88      508.18     13.15 o 
   5   6   0      189.32      184.66     13.71 o 
   6   6   0       45.67       45.79      4.87 o 
   7   6   0      207.34      171.21     18.61 o 
   8   6   0       56.45       67.61      8.03 o 
   9   6   0        3.70        8.39      7.47 o 
  10   6   0       28.77       25.61      8.18 o 
   1   7   0     4076.84     4392.32     71.13 o 
   2   7   0     1872.61     1940.76     65.57 o 
   3   7   0      222.04      217.46      6.75 o 
   4   7   0     1667.08     1576.47     34.63 o 
   5   7   0        0.63       -1.51      3.48 o 
   6   7   0       35.23       25.57      5.31 o 
   7   7   0      130.88      108.85     25.07 o 
   8   7   0        3.11       16.01      8.02 o 
   9   7   0        1.54        3.12      6.53 o 
  10   7   0        8.05       16.34     10.96 o 
   0   8   0     1435.32     1382.39     33.91 o 
   1   8   0      767.89      870.35     23.22 o 
   2   8   0        3.36        2.62      3.82 o 
   3   8   0      162.59      164.37      6.18 o 
   4   8   0      445.44      474.17     26.47 o 
   5   8   0       87.00      104.91      6.68 o 
   6   8   0       23.49       12.67      4.63 o 
   7   8   0      790.28      748.33     35.87 o 
   8   8   0        4.03        5.31      7.19 o 
   9   8   0        0.00       -3.97      8.34 o 
   1   9   0      500.21      437.06     17.80 o 
   2   9   0      652.58      666.32     22.21 o 
   3   9   0       22.08       19.27      8.13 o 
   4   9   0       31.34       32.00      4.49 o 
   5   9   0       62.94       63.00      5.04 o 
   6   9   0       47.91       50.67      6.00 o 
   7   9   0       46.85       51.67      8.97 o 
   8   9   0        2.21        0.81      7.44 o 
   9   9   0       28.08       29.49      8.64 o 
   0  10   0        0.15       -3.28      3.37 o 
   1  10   0      393.97      385.40     10.72 o 
   2  10   0       16.39       18.17      7.54 o 
   3  10   0      494.75      536.47     15.81 o 
   4  10   0      291.79      292.49     14.30 o 
   5  10   0       54.56       55.39      4.87 o 
   6  10   0       14.76       16.18     13.36 o 
   7  10   0        0.45        0.28      7.32 o 
   8  10   0        5.76        3.08      7.71 o 
   1  11   0       33.16       24.62      5.99 o 
   2  11   0      381.39      433.34     11.66 o 
   3  11   0      380.10      463.18     11.83 o 
   4  11   0       60.24       34.35      4.52 o 
   5  11   0        1.05        2.66      6.32 o 
   6  11   0       36.32       39.63      7.54 o 
   7  11   0        1.00       -5.72      8.07 o 
   8  11   0       36.18       58.49     16.48 o 
   0  12   0      141.34      155.87      6.51 o 
   1  12   0       14.47       29.03      6.91 o 
   2  12   0      225.76      212.34     18.93 o 
   3  12   0       67.75       44.40     11.09 o 
   4  12   0        6.15       12.48      6.90 o 
   5  12   0        6.84        4.08      6.40 o 
   6  12   0      123.89      136.62     20.71 o 
   7  12   0        0.32        0.38     11.47 o 
   1  13   0      132.24      151.82     16.35 o 
   2  13   0        9.05       12.68      7.36 o 
   3  13   0      207.47      223.73     23.83 o 
   4  13   0       21.37       14.45      7.39 o 
   5  13   0       19.74       16.55      8.04 o 
   6  13   0        1.29        3.62      8.73 o 
   0  14   0      147.11      162.65     11.96 o 
   1  14   0       17.57       24.27     10.98 o 
   2  14   0        6.51        1.49      6.03 o 
   3  14   0       17.41        7.80     11.42 o 
   4  14   0       12.64        5.82     13.09 o 
   5  14   0       23.63       14.22     11.82 o 
   1  15   0       12.29        8.23     12.75 o 
   2  15   0       16.08       30.95     16.05 o 
   3  15   0        0.92       -3.09      7.22 o 
   4  15   0        4.69       16.96      9.22 o 
   0  16   0       51.01       38.80     11.10 o 
   1  16   0        0.24       -1.14      5.50 o 
 -11   0   1        0.11       -1.99     11.79 o 
  -9   0   1        7.40        5.68      5.68 o 
  -7   0   1        1.91        7.66      4.64 o 
  -5   0   1      911.36      909.29     28.81 o 
  -3   0   1     4550.36     5027.66     66.75 o 
  -1   0   1    26492.08    25945.70    530.60 o 
   1   0   1     8375.46     7520.24     34.87 o 
   3   0   1      564.11      775.37     20.17 o 
   5   0   1     2184.25     2356.49     44.76 o 
   7   0   1       43.93        9.26      4.49 o 
   9   0   1       75.83       52.60     34.28 o 
  11   0   1       24.89       26.17     10.23 o 
 -11   1   1       21.27       30.89      8.04 o 
 -10   1   1       32.11       19.62     11.63 o 
  -9   1   1       29.95       25.54      6.06 o 
  -8   1   1      142.56      145.78      9.58 o 
  -7   1   1       22.08       31.67      3.48 o 
  -6   1   1      529.80      570.50     29.86 o 
  -5   1   1     2622.72     3068.71     50.07 o 
  -4   1   1      304.33      395.33      8.24 o 
  -3   1   1    16790.84    16475.06    216.15 o 
  -2   1   1     1569.50     1334.02     42.22 o 
  -1   1   1     2043.08     2154.05     46.52 o 
   1   1   1       51.92       42.87      6.50 o 
   2   1   1     9575.20     9768.99    143.74 o 
   3   1   1      331.37      254.01     11.63 o 
   4   1   1     1961.72     2018.97     36.89 o 
   5   1   1     1429.97     1617.40     30.76 o 
   6   1   1      880.27      936.41     26.97 o 
   7   1   1       34.94       37.60      6.50 o 
   8   1   1      515.65      497.64     27.09 o 
   9   1   1       59.39       70.38      8.63 o 
  10   1   1        0.81       -3.01      6.66 o 
  11   1   1        0.02        2.35      9.61 o 
 -11   2   1        0.00        0.65      9.48 o 
 -10   2   1        6.90       -8.40      9.05 o 
  -9   2   1      195.58      125.42     10.61 o 
  -8   2   1       48.76       57.86      6.33 o 
  -7   2   1        0.25        5.02      4.92 o 
  -6   2   1       47.86       65.01      5.18 o 
  -5   2   1      483.19      510.96     14.23 o 
  -4   2   1        3.37        8.02      2.82 o 
  -3   2   1      282.43      271.23      8.70 o 
  -2   2   1        9.95        8.33      3.42 o 
  -1   2   1     7585.53     7573.14     71.46 o 
   0   2   1     5806.84     5159.09     48.44 o 
   1   2   1     6557.28     5912.70    191.62 o 
   3   2   1     1173.30     1056.05     40.04 o 
   4   2   1      517.96      442.35     26.55 o 
   5   2   1     1202.20     1025.63     30.16 o 
   6   2   1      583.92      504.07     34.55 o 
   7   2   1      208.29      139.46      7.06 o 
   8   2   1      791.92      790.66    105.66 o 
   9   2   1       29.81       24.81      7.08 o 
  10   2   1       83.58       83.41      9.52 o 
  11   2   1        9.46       16.64     10.34 o 
 -11   3   1        1.41       12.28     10.29 o 
 -10   3   1        3.80        2.15     10.18 o 
  -9   3   1        5.31       19.14      6.78 o 
  -8   3   1      129.12      111.40     18.85 o 
  -7   3   1      133.78      122.00     21.60 o 
  -6   3   1     1078.06     1090.44     48.31 o 
  -5   3   1      584.29      716.22     45.37 o 
  -4   3   1     1825.92     1885.00     88.89 o 
  -3   3   1      473.70      420.57     12.07 o 
  -2   3   1    13964.07    14366.63    259.80 o 
  -1   3   1     1766.71     1696.51     25.57 o 
   0   3   1     8176.08     7826.38     55.33 o 
   1   3   1     7048.44     6761.71    223.54 o 
   2   3   1     2857.21     2698.28     44.47 o 
   3   3   1      168.99      168.69      8.02 o 
   4   3   1      749.90      751.03     17.93 o 
   5   3   1      470.60      553.52     20.98 o 
   6   3   1       73.11       74.09      5.90 o 
   7   3   1      307.30      342.99     33.77 o 
   8   3   1       85.97      107.19     43.84 o 
   9   3   1        0.01       14.00      6.18 o 
  10   3   1       51.09       39.34     10.13 o 
  11   3   1        2.32       -8.99      9.05 o 
 -11   4   1        3.55       21.54     10.34 o 
 -10   4   1        2.05       -0.22      7.30 o 
  -9   4   1       48.31       56.72     19.60 o 
  -8   4   1      226.19      193.69     20.14 o 
  -7   4   1       68.47       87.03     13.25 o 
  -6   4   1      665.58      584.46     14.61 o 
  -5   4   1       16.34       38.33      4.31 o 
  -4   4   1      187.61      189.35      5.75 o 
  -3   4   1      700.14      801.74     23.25 o 
  -2   4   1     8356.10     7967.02     82.57 o 
  -1   4   1    15306.01    15091.77    165.13 o 
   0   4   1    14398.01    14389.52     68.40 o 
   1   4   1      427.56      488.39     31.17 o 
   2   4   1      255.13      214.36     12.06 o 
   3   4   1     1969.74     2133.75     44.39 o 
   4   4   1     6008.96     6207.26     72.24 o 
   5   4   1      423.77      466.56     12.16 o 
   6   4   1        2.39        1.33      7.81 o 
   7   4   1      119.83      108.98     18.90 o 
   8   4   1       15.04       33.27     26.28 o 
   9   4   1       36.93       28.20      9.75 o 
  10   4   1       35.75       23.11      6.99 o 
 -10   5   1       13.92       27.50     22.54 o 
  -9   5   1       44.25       55.36     11.71 o 
  -8   5   1      101.24      136.73      6.28 o 
  -7   5   1       11.59       14.54     10.58 o 
  -6   5   1       98.11      129.26      5.82 o 
  -5   5   1     1249.71     1307.67     32.37 o 
  -4   5   1      695.53      723.36     24.88 o 
  -3   5   1      440.69      517.20     14.39 o 
  -2   5   1       80.92       81.95      4.00 o 
  -1   5   1     1463.84     1216.57     27.43 o 
   0   5   1       27.35       44.26      6.13 o 
   1   5   1       45.48       24.55      2.30 o 
   2   5   1     2356.08     2370.97    113.10 o 
   3   5   1      260.38      235.95      6.22 o 
   4   5   1       95.08      134.18      8.21 o 
   5   5   1      276.36      307.24     10.39 o 
   6   5   1       11.59        4.13      3.69 o 
   7   5   1        4.17        0.57      5.04 o 
   8   5   1       87.98      111.53     18.07 o 
   9   5   1      210.77      207.52     25.26 o 
  10   5   1        1.55       13.55     10.29 o 
 -10   6   1        2.92       10.94      7.21 o 
  -9   6   1        5.69       15.12      6.25 o 
  -8   6   1       86.29       73.20      9.14 o 
  -7   6   1       55.26       45.98      5.73 o 
  -6   6   1        2.22        6.70      7.24 o 
  -5   6   1       10.94        5.78      4.10 o 
  -4   6   1      370.42      425.64     11.09 o 
  -3   6   1      214.59      249.73     11.28 o 
  -2   6   1     4176.09     4197.26     60.49 o 
  -1   6   1     2417.35     2366.47     47.98 o 
   0   6   1      604.08      556.19     17.61 o 
   1   6   1      765.81      852.23     42.77 o 
   2   6   1      309.26      345.65     17.29 o 
   3   6   1      385.51      312.17     15.11 o 
   4   6   1       50.43       62.64      8.81 o 
   5   6   1        0.36       -1.80      8.56 o 
   6   6   1      337.64      288.40     19.66 o 
   7   6   1      336.79      340.14      8.83 o 
   8   6   1        0.75        5.82      6.73 o 
   9   6   1        1.29       -1.08      7.73 o 
  10   6   1        5.82        6.22      9.57 o 
 -10   7   1       19.48       10.68      7.85 o 
  -9   7   1       13.24       13.72     14.54 o 
  -8   7   1        0.17        6.06      6.26 o 
  -7   7   1       48.92       47.35     10.23 o 
  -6   7   1       11.88        8.21      4.15 o 
  -5   7   1       18.79       20.97      5.52 o 
  -4   7   1      232.94      242.79     13.63 o 
  -3   7   1     4999.22     5481.98     64.17 o 
  -2   7   1      569.48      607.21     16.68 o 
  -1   7   1     1091.39     1096.04     26.72 o 
   0   7   1     1290.54     1262.65     51.27 o 
   1   7   1     5690.38     5223.05    152.85 o 
   2   7   1       29.03       21.36      5.79 o 
   3   7   1      183.18      169.06     11.82 o 
   4   7   1      587.14      604.93     19.04 o 
   5   7   1      252.66      278.83      7.64 o 
   6   7   1       45.92       40.31      5.18 o 
   7   7   1      316.44      347.36     39.40 o 
   8   7   1       28.98       34.27      7.00 o 
   9   7   1       51.92       52.79     15.86 o 
  10   7   1        5.62       13.98      8.03 o 
  -9   8   1        0.91       11.63      6.96 o 
  -8   8   1       41.98       45.01      8.26 o 
  -7   8   1        0.26        7.06     10.39 o 
  -6   8   1      720.78      686.37     18.66 o 
  -5   8   1      114.43      116.34     10.93 o 
  -4   8   1       33.62       48.57      6.09 o 
  -3   8   1      123.13      163.77      6.09 o 
  -2   8   1       42.81       49.68      6.09 o 
  -1   8   1       15.24       11.82      3.29 o 
   0   8   1        4.56        1.79      2.36 o 
   1   8   1     2061.42     2002.90     32.56 o 
   2   8   1      861.59      822.72     32.02 o 
   3   8   1      606.75      591.51     17.23 o 
   4   8   1       96.16       99.15      5.88 o 
   5   8   1       47.67       66.12      4.78 o 
   6   8   1      244.65      262.35      7.69 o 
   7   8   1       35.23       31.79      8.73 o 
   8   8   1        3.20        3.04      7.82 o 
   9   8   1        1.46       -2.57      6.73 o 
  -9   9   1        3.55       10.67      6.56 o 
  -8   9   1        6.74        8.49      7.99 o 
  -7   9   1       24.10        2.35      7.79 o 
  -6   9   1      226.04      247.76      7.23 o 
  -5   9   1      367.41      399.91     24.05 o 
  -4   9   1      109.65      137.01     30.08 o 
  -3   9   1        7.10        2.88      4.85 o 
  -2   9   1       62.72       38.80      4.81 o 
  -1   9   1      444.80      415.45      9.82 o 
   0   9   1       12.10        2.75      3.84 o 
   1   9   1     1489.69     1583.10     63.02 o 
   2   9   1      303.78      330.55     21.38 o 
   3   9   1       69.82       59.43      9.91 o 
   4   9   1       27.26       10.59      4.53 o 
   5   9   1        6.05        6.31      4.20 o 
   6   9   1       12.02        3.51      3.64 o 
   7   9   1       86.55       79.33     10.88 o 
   8   9   1       14.10       10.13     16.35 o 
   9   9   1        4.65        8.63      8.30 o 
  -8  10   1        0.11        2.24      8.13 o 
  -7  10   1       36.20       41.58      8.15 o 
  -6  10   1      174.63      179.32     10.55 o 
  -5  10   1      123.82      153.98      6.30 o 
  -4  10   1        0.67       -0.06     13.71 o 
  -3  10   1        1.54        7.29      4.19 o 
  -2  10   1      260.00      243.70     15.78 o 
  -1  10   1       88.72       66.75     11.08 o 
   0  10   1      110.18      112.56      4.00 o 
   1  10   1       81.83       70.58      4.03 o 
   2  10   1      202.34      239.57      7.25 o 
   3  10   1       18.32       17.03      4.06 o 
   4  10   1       57.95       27.92      4.93 o 
   5  10   1        1.52        6.14      3.46 o 
   6  10   1      157.98      120.41      9.47 o 
   7  10   1       28.58       35.60     10.26 o 
   8  10   1       25.57       24.12      7.92 o 
  -8  11   1        0.35       -4.53     16.53 o 
  -7  11   1       23.74       16.52     16.35 o 
  -6  11   1       40.85       35.20      9.45 o 
  -5  11   1       10.28       12.18     14.35 o 
  -4  11   1      140.14      170.14      6.34 o 
  -3  11   1       77.35       58.97      5.31 o 
  -2  11   1      218.29      225.15     12.12 o 
  -1  11   1       21.81       13.64      4.23 o 
   0  11   1      250.06      268.02      5.37 o 
   1  11   1      365.30      400.59     11.97 o 
   2  11   1      818.78      864.26     41.44 o 
   3  11   1       20.50       17.84      5.33 o 
   4  11   1       70.83       78.08     17.05 o 
   5  11   1        3.50        3.22      6.42 o 
   6  11   1        1.11       19.54      6.94 o 
   7  11   1       22.83       35.88     11.28 o 
   8  11   1        0.76        4.75      6.83 o 
  -7  12   1       12.44        2.99      7.80 o 
  -6  12   1       15.12        6.88     15.08 o 
  -5  12   1        2.02        5.74      7.73 o 
  -4  12   1      129.67      171.82     10.34 o 
  -3  12   1       18.65       19.66      9.02 o 
  -2  12   1      284.74      311.58     25.23 o 
  -1  12   1       27.77       16.25      3.77 o 
   0  12   1      277.49      247.76      5.20 o 
   1  12   1        0.53        2.00      2.93 o 
   2  12   1      105.84       86.74     10.29 o 
   3  12   1       52.27       29.48     27.14 o 
   4  12   1        0.34        1.54      8.56 o 
   5  12   1       39.79       23.23      7.03 o 
   6  12   1        1.24       -1.22      8.78 o 
   7  12   1       15.39       16.74      9.70 o 
  -6  13   1       17.07       15.88      7.21 o 
  -5  13   1        9.60       15.32      7.09 o 
  -4  13   1      122.78      142.59     51.41 o 
  -3  13   1       37.66       71.31     30.59 o 
  -2  13   1       30.57       16.78      7.89 o 
  -1  13   1        0.98       -4.72      4.72 o 
   0  13   1       19.37       17.17      7.57 o 
   1  13   1       19.31       10.67      5.67 o 
   2  13   1      368.26      383.26     51.35 o 
   3  13   1        4.30       -2.78      6.64 o 
   4  13   1        2.82        4.88      6.32 o 
   5  13   1       17.64        7.95      7.78 o 
   6  13   1        1.13       -2.71      8.21 o 
  -5  14   1        3.01        6.74      6.80 o 
  -4  14   1       41.54       37.20      8.20 o 
  -3  14   1       27.17       20.42     10.66 o 
  -2  14   1        8.98        4.13      7.09 o 
  -1  14   1      234.40      217.19      9.46 o 
   0  14   1        1.31        4.98      5.95 o 
   1  14   1        3.40        5.19      5.58 o 
   2  14   1        0.25       -7.91      7.91 o 
   3  14   1       57.04       58.43     18.63 o 
   4  14   1        7.17        3.00      9.18 o 
   5  14   1       17.50       10.47      8.12 o 
  -4  15   1        0.80        2.09      8.72 o 
  -3  15   1        0.56        1.73      7.70 o 
  -2  15   1       10.32        6.80      9.21 o 
  -1  15   1        1.50        6.00      5.93 o 
   0  15   1       38.12       42.43      6.49 o 
   1  15   1        0.02        2.25      6.48 o 
   2  15   1        0.01        5.76      6.34 o 
   3  15   1        9.04        2.97      8.43 o 
   4  15   1       94.34      108.10     11.49 o 
  -1  16   1       66.44       63.91     17.03 o 
   0  16   1        0.55        7.98      5.13 o 
   1  16   1       42.72       24.52      8.32 o 
 -10   0   2       34.21       47.99     13.73 o 
  -8   0   2      593.13      677.07     62.53 o 
  -6   0   2     3876.17     3598.70    127.31 o 
  -4   0   2       26.87       26.31     10.04 o 
  -2   0   2    23094.64    23809.46    803.04 o 
   2   0   2     4156.44     4219.84     67.05 o 
   4   0   2       11.06       14.87      5.74 o 
   6   0   2      105.25      118.97     11.01 o 
   8   0   2       29.44        7.42      4.60 o 
  10   0   2        2.33        1.79      5.85 o 
 -11   1   2       24.37       26.19     11.63 o 
 -10   1   2        0.68       -1.87      5.75 o 
  -9   1   2        0.28        3.11      4.27 o 
  -8   1   2       66.24       87.28      4.21 o 
  -7   1   2      696.48      649.07     28.70 o 
  -6   1   2        4.53       13.39      2.88 o 
  -5   1   2       56.03       58.93      9.55 o 
  -4   1   2       42.76       24.45      2.42 o 
  -3   1   2      789.69      737.83     14.79 o 
  -2   1   2     3640.99     3727.32     67.10 o 
  -1   1   2      602.21      581.78      8.87 o 
   0   1   2      173.95      169.54      8.55 o 
   1   1   2     3734.33     3848.47     30.36 o 
   2   1   2     1305.86     1196.18     19.26 o 
   3   1   2      702.11      568.16     14.41 o 
   4   1   2      589.98      605.32     10.68 o 
   5   1   2     1068.07     1105.66     31.62 o 
   6   1   2        3.57        7.29      2.73 o 
   7   1   2      919.22      887.35     24.55 o 
   8   1   2      550.86      631.15     60.51 o 
   9   1   2       34.01       58.40      8.77 o 
  10   1   2      135.41      138.47      8.90 o 
  11   1   2        3.54        9.52      7.05 o 
 -11   2   2        0.88       12.98      9.80 o 
 -10   2   2       14.82       -3.12      7.92 o 
  -9   2   2       14.13       18.16      6.96 o 
  -8   2   2      403.78      383.10      9.69 o 
  -7   2   2      126.18      162.82      6.85 o 
  -6   2   2      270.30      253.88      7.43 o 
  -5   2   2       71.15       50.49      4.17 o 
  -4   2   2       81.51       77.78      3.98 o 
  -3   2   2     5227.71     5394.41     69.04 o 
  -2   2   2      602.71      547.69     13.28 o 
  -1   2   2     1010.74     1187.10     19.39 o 
   0   2   2     2882.13     2542.07     29.93 o 
   1   2   2     6963.52     5625.60    156.90 o 
   2   2   2     9807.13     9280.50    183.38 o 
   3   2   2     1758.44     1759.62     39.38 o 
   4   2   2      283.89      374.74     10.33 o 
   5   2   2        9.99        6.61      5.95 o 
   6   2   2      933.49      843.38     21.81 o 
   7   2   2      726.46      523.72     12.15 o 
   8   2   2       30.99       37.06     17.21 o 
   9   2   2       15.91       16.54      7.99 o 
  10   2   2       84.96       77.12     10.16 o 
  11   2   2        7.37       -5.92      8.72 o 
 -11   3   2       16.40       -1.35      9.05 o 
 -10   3   2        2.56       -0.38     13.14 o 
  -9   3   2       31.44       40.05      7.37 o 
  -8   3   2       10.71       17.59      4.55 o 
  -7   3   2       10.68       11.55      6.06 o 
  -6   3   2       22.15       32.75      6.25 o 
  -5   3   2      368.12      416.41     15.59 o 
  -4   3   2     2905.26     2986.50     78.17 o 
  -3   3   2     8617.49     8475.31    145.54 o 
  -2   3   2      695.26      656.83     15.75 o 
  -1   3   2     1341.97     1230.88     43.42 o 
   0   3   2     2848.98     2876.15     31.51 o 
   1   3   2       32.21       16.55      1.76 o 
   2   3   2     1041.25     1114.62     38.32 o 
   3   3   2      512.67      550.57     14.07 o 
   4   3   2      283.96      408.32     13.11 o 
   5   3   2      791.07      837.24     38.99 o 
   6   3   2       84.39      106.04      5.64 o 
   7   3   2      194.80      215.06     23.43 o 
   8   3   2        3.93        1.48      4.23 o 
   9   3   2       49.91       68.16     21.27 o 
  10   3   2        7.96       12.91     13.44 o 
  11   3   2       23.85       24.67     13.19 o 
 -11   4   2        0.52        1.72     10.34 o 
 -10   4   2        0.67       -2.37     10.50 o 
  -9   4   2       88.21       59.53      9.12 o 
  -8   4   2      205.25      223.79     11.39 o 
  -7   4   2      125.80       95.49      6.14 o 
  -6   4   2      270.39      241.36     28.84 o 
  -5   4   2        6.80        4.98      3.16 o 
  -4   4   2       30.99       16.16      4.52 o 
  -3   4   2     3012.40     2879.36     50.70 o 
  -2   4   2      164.27      156.85      4.62 o 
  -1   4   2     5675.73     5490.72    126.15 o 
   0   4   2    23612.83    22667.78    207.89 o 
   1   4   2      739.93      667.31     16.40 o 
   2   4   2        0.10       12.26      2.83 o 
   3   4   2      938.93     1016.83     30.61 o 
   4   4   2       36.19       55.61      4.17 o 
   5   4   2      182.48      204.61     14.81 o 
   6   4   2      405.73      344.66     29.62 o 
   7   4   2      191.59      189.40      9.88 o 
   8   4   2      126.08      136.36     36.65 o 
   9   4   2       13.61       19.38      7.75 o 
  10   4   2       31.73       19.74      8.03 o 
 -10   5   2       32.02       38.41     13.41 o 
  -9   5   2        1.61        5.91      7.63 o 
  -8   5   2       34.33       31.75      4.42 o 
  -7   5   2      123.14       89.65      5.81 o 
  -6   5   2      214.07      191.41      9.21 o 
  -5   5   2      294.18      286.86     10.21 o 
  -4   5   2       19.23       21.88      6.06 o 
  -3   5   2       86.42       96.75      4.50 o 
  -2   5   2      528.95      577.07     15.66 o 
  -1   5   2        2.90        2.61      2.11 o 
   0   5   2     3812.94     3604.77     77.08 o 
   1   5   2      223.96      167.47      4.31 o 
   2   5   2      618.83      625.58     16.47 o 
   3   5   2       46.28       61.87      8.59 o 
   4   5   2     1412.24     1354.90     34.30 o 
   5   5   2      206.44      226.15      9.96 o 
   6   5   2       94.40       85.39      5.64 o 
   7   5   2      300.59      320.25     19.20 o 
   8   5   2      457.91      543.27     67.97 o 
   9   5   2        6.49       14.48      7.32 o 
  10   5   2        4.24       10.72      6.55 o 
 -10   6   2        9.52       21.36      8.13 o 
  -9   6   2       33.21       34.46      6.75 o 
  -8   6   2       39.80       19.83      7.94 o 
  -7   6   2       90.20       59.64     15.65 o 
  -6   6   2      442.10      426.47     29.81 o 
  -5   6   2       28.35       22.66      6.60 o 
  -4   6   2      182.26      198.80     18.01 o 
  -3   6   2     3509.34     3890.51    104.05 o 
  -2   6   2     2414.44     2278.81     66.92 o 
  -1   6   2     1112.66      865.33     23.79 o 
   0   6   2     2814.59     2836.28     50.29 o 
   1   6   2       24.63       26.14      3.13 o 
   2   6   2       15.44        8.03      2.66 o 
   3   6   2      101.92       77.24      4.71 o 
   4   6   2      673.14      648.74     16.37 o 
   5   6   2      228.84      214.52      8.70 o 
   6   6   2      118.97       92.36     26.44 o 
   7   6   2       52.93       63.42     22.86 o 
   8   6   2      102.07      126.39     32.37 o 
   9   6   2       53.49       43.15      8.51 o 
  10   6   2        8.96       -1.50      8.87 o 
 -10   7   2        1.08       11.71      9.04 o 
  -9   7   2       15.99       30.62      8.35 o 
  -8   7   2      144.65      218.24     30.51 o 
  -7   7   2      258.98      262.97     13.01 o 
  -6   7   2        2.64        8.33      4.66 o 
  -5   7   2      268.38      282.17      7.65 o 
  -4   7   2      701.23      714.95     26.82 o 
  -3   7   2       31.24       28.07      5.22 o 
  -2   7   2     2814.37     2665.87     55.90 o 
  -1   7   2        3.22       14.57      8.51 o 
   0   7   2    11045.75    11052.44    284.84 o 
   1   7   2      361.92      396.85     29.20 o 
   2   7   2      255.48      227.50      6.11 o 
   3   7   2        8.89       12.04      5.87 o 
   4   7   2      176.10      188.68      8.29 o 
   5   7   2        4.00       10.47      4.69 o 
   6   7   2        0.39       -2.08      4.79 o 
   7   7   2       38.22       30.50      9.16 o 
   8   7   2        0.24        2.29      6.41 o 
   9   7   2        2.36        2.80      9.75 o 
  10   7   2       27.11       30.81      8.63 o 
  -9   8   2       44.45       25.13     17.29 o 
  -8   8   2        2.24       24.65      8.86 o 
  -7   8   2        6.09       10.75      8.30 o 
  -6   8   2        0.57        5.52      5.68 o 
  -5   8   2        4.97        2.52      4.15 o 
  -4   8   2       78.06       85.09     15.97 o 
  -3   8   2      571.60      510.79     13.44 o 
  -2   8   2        6.78        5.69      4.34 o 
  -1   8   2       86.95       89.65      6.91 o 
   0   8   2      317.39      345.16      7.79 o 
   1   8   2     1843.70     1762.24     80.96 o 
   2   8   2      455.88      428.16     12.28 o 
   3   8   2      455.88      498.47     13.06 o 
   4   8   2      297.86      291.42     20.20 o 
   5   8   2        4.45       14.15      6.60 o 
   6   8   2      155.18      154.91     10.88 o 
   7   8   2        8.04        4.58      7.43 o 
   8   8   2        2.72        2.27      9.50 o 
   9   8   2       49.14       52.26     10.32 o 
  -9   9   2        5.50        2.64      7.58 o 
  -8   9   2        0.17       -2.73     10.61 o 
  -7   9   2        2.50        8.33      7.19 o 
  -6   9   2       37.23       29.96      4.43 o 
  -5   9   2        6.57        4.86      4.25 o 
  -4   9   2     1172.37     1266.15     41.04 o 
  -3   9   2       48.45       45.81      5.25 o 
  -2   9   2      113.62      143.29      6.07 o 
  -1   9   2      105.27      109.99      6.78 o 
   0   9   2     2924.98     2808.82     31.72 o 
   1   9   2     1004.38      972.95     33.02 o 
   2   9   2      722.37      746.57     23.29 o 
   3   9   2        2.64        4.87      3.53 o 
   4   9   2        0.59        3.93      6.54 o 
   5   9   2      186.94      215.82      7.31 o 
   6   9   2        0.09       -0.07      4.93 o 
   7   9   2      269.74      265.88     38.16 o 
   8   9   2       16.80       13.35     12.55 o 
   9   9   2       22.18       24.00      7.75 o 
  -8  10   2        5.51       -2.30      8.66 o 
  -7  10   2      172.55      179.83     11.89 o 
  -6  10   2       68.68       54.33      8.46 o 
  -5  10   2      176.32      188.13      7.65 o 
  -4  10   2        3.91        3.37      3.91 o 
  -3  10   2        5.03        7.69      9.42 o 
  -2  10   2      334.17      321.65      9.26 o 
  -1  10   2      992.66      973.71     48.43 o 
   0  10   2      175.88      153.39      5.71 o 
   1  10   2      563.36      507.51     30.04 o 
   2  10   2       96.01      109.50      8.91 o 
   3  10   2        3.15        3.86      6.84 o 
   4  10   2       95.03      114.45      9.86 o 
   5  10   2      206.67      193.35     11.98 o 
   6  10   2       30.65       39.39      8.91 o 
   7  10   2        1.82        7.30     12.28 o 
   8  10   2        1.33        1.33      7.63 o 
  -8  11   2        0.00        8.65      8.23 o 
  -7  11   2        6.24        4.32      9.75 o 
  -6  11   2        8.43       23.93      6.97 o 
  -5  11   2       17.12       13.32      6.54 o 
  -4  11   2       12.24        7.31      9.21 o 
  -3  11   2      350.52      346.75      8.78 o 
  -2  11   2       24.92       22.03      6.68 o 
  -1  11   2       72.48       57.94      4.21 o 
   0  11   2      171.59      172.34      5.59 o 
   1  11   2      481.74      488.00     11.51 o 
   2  11   2      212.51      202.26     27.84 o 
   3  11   2        9.08       10.66      4.22 o 
   4  11   2      224.78      243.95      8.62 o 
   5  11   2       33.29       34.69      6.87 o 
   6  11   2       89.38       99.01     15.48 o 
   7  11   2       18.39       24.47     14.68 o 
   8  11   2        1.78        8.73     10.50 o 
  -7  12   2        1.49       -0.20      8.89 o 
  -6  12   2        1.66       -7.18      7.38 o 
  -5  12   2       28.84       50.79      9.98 o 
  -4  12   2        2.68       -1.56      6.35 o 
  -3  12   2        0.00        2.31     16.43 o 
  -2  12   2       10.24        6.66      3.77 o 
  -1  12   2        0.41        0.66      2.76 o 
   0  12   2      142.76      144.23      6.30 o 
   1  12   2      115.34      117.29      4.84 o 
   2  12   2        6.12        9.21      3.78 o 
   3  12   2        0.98       -4.30      5.81 o 
   4  12   2      103.05      123.21     13.57 o 
   5  12   2        6.14        6.38      7.24 o 
   6  12   2       44.13       55.63      7.96 o 
   7  12   2        0.40       -8.79      8.81 o 
  -6  13   2        1.34       -0.32      8.36 o 
  -5  13   2       61.36       56.67      9.24 o 
  -4  13   2        7.23       13.50      7.59 o 
  -3  13   2       81.73       70.00      7.87 o 
  -2  13   2      145.86      144.31     41.28 o 
  -1  13   2      115.43      103.51     14.97 o 
   0  13   2       10.35       15.29      4.56 o 
   1  13   2      353.01      324.99     14.62 o 
   2  13   2       87.24       87.86     14.62 o 
   3  13   2       23.43       11.69     13.03 o 
   4  13   2       77.04       65.66     13.60 o 
   5  13   2        2.00       12.82     13.81 o 
   6  13   2        9.76        4.06      8.59 o 
  -5  14   2        1.07       -7.84     17.42 o 
  -4  14   2        2.88        1.97      7.08 o 
  -3  14   2       15.40       13.83      8.26 o 
  -2  14   2      105.32      108.49     30.83 o 
  -1  14   2       95.62       73.34     11.57 o 
   0  14   2       13.27        8.61      4.77 o 
   1  14   2       13.84       10.56      8.97 o 
   2  14   2       91.36      101.18      9.25 o 
   3  14   2       29.72       30.78      8.99 o 
   4  14   2        4.78        1.14      9.53 o 
   5  14   2       52.72       48.06      9.67 o 
  -4  15   2        0.01       -6.37      7.51 o 
  -3  15   2        1.84        6.86      7.75 o 
  -2  15   2        0.05       16.94      7.73 o 
  -1  15   2       29.86       12.96     11.59 o 
   0  15   2        3.95        2.52      6.36 o 
   1  15   2       19.66       27.18      6.38 o 
   2  15   2       18.39       19.23      8.94 o 
   3  15   2      175.69      180.31     12.83 o 
   4  15   2        0.85       -4.12      7.74 o 
  -1  16   2        2.32        7.68      6.46 o 
   0  16   2        5.55        8.79      5.82 o 
   1  16   2        9.06       17.80      6.23 o 
 -11   0   3        0.32       -0.81      9.16 o 
  -9   0   3       74.08       37.08      7.06 o 
  -7   0   3      238.92      157.11     24.42 o 
  -5   0   3     4542.33     4801.69    130.65 o 
  -3   0   3     9275.97     9909.46    340.10 o 
  -1   0   3    46388.54    41771.60    951.55 o 
   1   0   3     3705.48     4309.69     60.56 o 
   3   0   3     1497.41     1596.64     71.06 o 
   5   0   3       58.40       35.17      6.19 o 
   7   0   3      936.19      976.71     65.25 o 
   9   0   3       36.93       14.19     14.38 o 
  11   0   3       21.09       17.29     10.18 o 
 -11   1   3       16.75       11.60      7.10 o 
 -10   1   3        8.76       10.07      6.83 o 
  -9   1   3      143.01      153.34      7.82 o 
  -8   1   3      134.14      213.76      7.73 o 
  -7   1   3      365.69      365.68     25.22 o 
  -6   1   3      306.47      308.34      8.38 o 
  -5   1   3      633.70      667.62     19.71 o 
  -4   1   3     1392.79     1282.06     25.11 o 
  -3   1   3      323.59      341.82      6.84 o 
  -2   1   3      124.04      104.52     12.03 o 
  -1   1   3      325.25      311.82      5.53 o 
   0   1   3      787.63      617.06     16.12 o 
   1   1   3    11754.49    12414.56    220.84 o 
   2   1   3    19398.35    18985.01    218.49 o 
   3   1   3        9.69        0.50      3.86 o 
   4   1   3     1325.39     1360.26     42.55 o 
   5   1   3        3.72       -0.39      3.40 o 
   6   1   3      201.97      150.58     11.57 o 
   7   1   3      710.92      897.23     27.29 o 
   8   1   3      254.73      371.79     25.35 o 
   9   1   3       20.30       41.59     10.07 o 
  10   1   3        7.50        6.75      5.47 o 
  11   1   3       14.77       14.86      7.23 o 
 -11   2   3        2.32      -13.63     14.43 o 
 -10   2   3       27.38        6.09      8.51 o 
  -9   2   3      128.28      131.07     53.75 o 
  -8   2   3      838.14      970.87    146.38 o 
  -7   2   3      900.40      924.07     51.86 o 
  -6   2   3      243.98      170.21      7.54 o 
  -5   2   3      209.04      193.48      9.48 o 
  -4   2   3     1941.14     1923.14     51.41 o 
  -3   2   3      413.27      370.08     50.60 o 
  -2   2   3     7621.66     8037.14    267.34 o 
  -1   2   3     1524.71     1115.53     21.75 o 
   0   2   3     7980.09     7385.20     75.51 o 
   1   2   3    10625.43     9797.42    382.23 o 
   2   2   3    12791.09    12842.46    463.02 o 
   3   2   3       11.23       13.46      2.94 o 
   4   2   3    10137.16     9938.92     92.08 o 
   5   2   3     1715.30     1689.57     37.21 o 
   6   2   3      391.29      340.90     39.37 o 
   7   2   3        7.18        3.61      4.87 o 
   8   2   3      170.32      189.80     55.50 o 
   9   2   3        0.09        1.15      6.19 o 
  10   2   3        3.43        6.27      7.22 o 
  11   2   3        1.61       -5.71      8.99 o 
 -11   3   3        0.43       22.67     10.34 o 
 -10   3   3       49.16       73.08     13.57 o 
  -9   3   3        2.97       11.43      6.76 o 
  -8   3   3      133.74      169.60      6.82 o 
  -7   3   3        6.41       16.06      4.66 o 
  -6   3   3      493.64      471.23     37.32 o 
  -5   3   3      188.22      226.62      6.59 o 
  -4   3   3      862.05     1024.39     75.48 o 
  -3   3   3      323.12      372.98     10.94 o 
  -2   3   3      165.04      220.88     13.73 o 
  -1   3   3     4030.29     3921.30     82.33 o 
   0   3   3     3811.53     3613.96     43.28 o 
   1   3   3    11767.33    11557.65    381.27 o 
   2   3   3      658.41      718.75     43.11 o 
   3   3   3      881.23      806.23     22.24 o 
   4   3   3     2129.75     2301.75     45.05 o 
   5   3   3      188.08      177.51     23.45 o 
   6   3   3       70.72       81.84      9.45 o 
   7   3   3       59.44       58.05      6.89 o 
   8   3   3       12.31       20.62      4.59 o 
   9   3   3        2.43       -6.21      6.65 o 
  10   3   3       45.78       48.62     33.71 o 
  11   3   3        7.26       -3.39     10.07 o 
 -11   4   3        7.21        2.80      8.35 o 
 -10   4   3       23.64       -7.49     12.33 o 
  -9   4   3       22.19       28.78      7.51 o 
  -8   4   3       15.54        8.64      6.54 o 
  -7   4   3        2.40       -4.83      4.83 o 
  -6   4   3     2238.62     1927.82     71.33 o 
  -5   4   3       35.65       46.29      4.39 o 
  -4   4   3      447.35      400.68     10.17 o 
  -3   4   3       13.48        7.32      2.63 o 
  -2   4   3    16891.04    16081.83    489.09 o 
  -1   4   3     3092.25     3291.26     73.60 o 
   0   4   3        1.03        5.28      1.71 o 
   1   4   3     7041.21     6836.71    226.82 o 
   2   4   3     9189.43     8690.30    211.54 o 
   3   4   3      236.42      267.46      7.20 o 
   4   4   3        6.28       18.43      3.43 o 
   5   4   3     1755.13     1829.71     65.08 o 
   6   4   3        2.63        2.20      3.73 o 
   7   4   3       27.28       21.87      7.54 o 
   8   4   3      128.25      127.57     37.40 o 
   9   4   3       23.30       38.39      7.49 o 
  10   4   3       20.42       19.37      7.10 o 
 -10   5   3        4.70        1.53      7.40 o 
  -9   5   3        8.77        5.21      7.05 o 
  -8   5   3        9.49        6.74      3.94 o 
  -7   5   3        0.21        4.03      4.20 o 
  -6   5   3      182.39      160.42     15.89 o 
  -5   5   3       31.36       59.66      4.66 o 
  -4   5   3     1792.01     1676.93     38.00 o 
  -3   5   3       10.73       10.03      2.87 o 
  -2   5   3      424.90      473.74     13.42 o 
  -1   5   3      179.66      229.92      4.89 o 
   0   5   3      108.35       84.36      2.56 o 
   1   5   3      232.73      284.05      6.43 o 
   2   5   3      609.02      588.82     17.02 o 
   3   5   3        0.23        1.79      4.39 o 
   4   5   3      101.30      109.94      4.95 o 
   5   5   3       70.04       60.14     11.69 o 
   6   5   3       72.51      123.05     19.93 o 
   7   5   3       80.52       85.28     15.73 o 
   8   5   3      279.98      289.45     23.64 o 
   9   5   3       18.09       19.48      7.88 o 
  10   5   3        1.87       -5.76      6.31 o 
 -10   6   3        3.65       -2.16      6.48 o 
  -9   6   3       15.02       19.76     11.04 o 
  -8   6   3      106.96      103.34      8.85 o 
  -7   6   3        9.80        6.53      4.37 o 
  -6   6   3       14.70       20.71      4.57 o 
  -5   6   3       88.88       93.91      5.23 o 
  -4   6   3      253.17      232.24      9.53 o 
  -3   6   3     4412.56     4247.61     59.84 o 
  -2   6   3     2104.49     2112.52     60.43 o 
  -1   6   3     1260.69     1160.45     50.72 o 
   0   6   3     6965.66     7043.74    117.56 o 
   1   6   3        4.95        7.68      2.76 o 
   2   6   3      563.18      521.40     13.44 o 
   3   6   3        6.16       15.64      3.15 o 
   4   6   3      111.90       89.56     14.00 o 
   5   6   3     1124.85     1083.60     46.26 o 
   6   6   3      191.04      220.24     27.47 o 
   7   6   3       33.84       12.15      5.28 o 
   8   6   3       15.87       11.28      7.08 o 
   9   6   3       36.38       27.52      8.50 o 
  10   6   3        1.21       -7.57      7.57 o 
 -10   7   3        0.14       11.46      6.70 o 
  -9   7   3       45.43       46.46      8.11 o 
  -8   7   3        6.20       15.99      7.15 o 
  -7   7   3       14.27       -0.43      4.03 o 
  -6   7   3        0.22        2.95      6.22 o 
  -5   7   3      801.38      841.49     22.59 o 
  -4   7   3      578.97      489.41     18.74 o 
  -3   7   3        0.00        4.39      3.64 o 
  -2   7   3     1893.02     2089.49     43.78 o 
  -1   7   3       16.21        3.46      2.71 o 
   0   7   3        0.06        4.41      4.01 o 
   1   7   3      126.06      141.19      4.14 o 
   2   7   3        2.15        0.39      2.74 o 
   3   7   3      250.38      179.58      6.04 o 
   4   7   3       28.10       28.29      4.32 o 
   5   7   3      200.29      181.21      8.11 o 
   6   7   3      415.29      376.32      9.58 o 
   7   7   3        0.89        0.94      3.94 o 
   8   7   3        6.22       16.13      8.56 o 
   9   7   3       26.65       45.12     13.46 o 
  10   7   3        0.02        6.03     13.33 o 
  -9   8   3        1.30        4.73      6.81 o 
  -8   8   3        0.10        8.88      8.17 o 
  -7   8   3        0.32        4.80     11.39 o 
  -6   8   3       48.59       36.53      9.34 o 
  -5   8   3      248.19      249.83      9.83 o 
  -4   8   3        1.35       -3.30      6.22 o 
  -3   8   3     1181.79     1237.00     29.99 o 
  -2   8   3      394.73      449.67     27.04 o 
  -1   8   3      552.80      578.98     12.66 o 
   0   8   3     3036.37     3051.91     35.05 o 
   1   8   3      237.55      215.44      7.96 o 
   2   8   3      398.11      373.61      9.17 o 
   3   8   3        0.75        6.62      3.92 o 
   4   8   3     2564.57     2569.23     38.57 o 
   5   8   3       26.16       34.22     13.06 o 
   6   8   3        0.73        6.73      5.68 o 
   7   8   3       78.72       33.17      8.38 o 
   8   8   3       58.50       79.94     14.73 o 
   9   8   3        1.32        6.69     13.01 o 
  -9   9   3        0.07        4.22      6.88 o 
  -8   9   3        0.25        5.15      7.94 o 
  -7   9   3        2.66       10.03      7.00 o 
  -6   9   3        0.99       -3.45      3.71 o 
  -5   9   3      864.91      868.07     20.40 o 
  -4   9   3        6.83        5.01      4.07 o 
  -3   9   3       50.80       48.70      7.62 o 
  -2   9   3      251.96      246.62      7.39 o 
  -1   9   3       16.36       18.27      3.16 o 
   0   9   3       94.35      104.32      3.95 o 
   1   9   3     2063.03     2088.63     90.13 o 
   2   9   3       40.70       39.99     14.14 o 
   3   9   3       83.60       78.61      5.66 o 
   4   9   3      359.71      406.85     13.68 o 
   5   9   3        1.36       -1.25      3.77 o 
   6   9   3       71.07       79.90      8.17 o 
   7   9   3       39.70       75.41      8.80 o 
   8   9   3       63.39      100.10     35.57 o 
   9   9   3        3.76        8.07      8.24 o 
  -8  10   3        5.48        9.45      8.13 o 
  -7  10   3       33.23       30.48     11.07 o 
  -6  10   3       71.26       89.83      8.80 o 
  -5  10   3       13.77       22.03      4.47 o 
  -4  10   3        5.08        5.11      4.02 o 
  -3  10   3      779.90      764.94     20.99 o 
  -2  10   3      794.07      785.32     25.55 o 
  -1  10   3      581.96      587.73     17.61 o 
   0  10   3        3.63        3.00      2.45 o 
   1  10   3       49.03       55.53      4.18 o 
   2  10   3       41.16       32.83      4.87 o 
   3  10   3      412.53      418.40     10.53 o 
   4  10   3      229.87      212.08      6.91 o 
   5  10   3        5.39       -1.02      3.54 o 
   6  10   3        0.68        6.09      6.98 o 
   7  10   3        0.53       -3.08      7.56 o 
   8  10   3        2.84        2.92      7.28 o 
  -8  11   3       37.19       48.47     10.17 o 
  -7  11   3       11.29       14.45      8.06 o 
  -6  11   3       90.04      112.25     18.53 o 
  -5  11   3       12.26       10.74     11.55 o 
  -4  11   3      204.46      225.34     14.19 o 
  -3  11   3      123.77      107.53     16.59 o 
  -2  11   3       19.14        8.54     10.50 o 
  -1  11   3      252.92      223.52      8.13 o 
   0  11   3       63.12       47.66      3.33 o 
   1  11   3      398.51      364.92     11.70 o 
   2  11   3       96.83       90.53     28.33 o 
   3  11   3       49.81       52.47     10.07 o 
   4  11   3        2.33       -4.07      6.81 o 
   5  11   3       47.39       63.37     10.58 o 
   6  11   3       42.60       36.34      9.11 o 
   7  11   3       40.32       54.38      8.16 o 
   8  11   3       24.34       29.22     11.42 o 
  -7  12   3        4.17       -2.24      7.41 o 
  -6  12   3       22.62       21.93      8.12 o 
  -5  12   3        4.73        6.91      6.97 o 
  -4  12   3       23.55        3.87      6.44 o 
  -3  12   3        2.15        3.67      5.74 o 
  -2  12   3      105.50       86.33     17.66 o 
  -1  12   3       28.82        8.48      3.60 o 
   0  12   3      129.70      139.26      4.36 o 
   1  12   3      941.05      944.56     39.96 o 
   2  12   3        1.51        4.61      3.62 o 
   3  12   3       35.33       25.51      6.32 o 
   4  12   3        4.03        4.37      6.72 o 
   5  12   3      286.20      319.73     13.79 o 
   6  12   3        0.00       -5.59      8.40 o 
   7  12   3        4.82        4.77      9.00 o 
  -6  13   3       42.88       37.42      9.44 o 
  -5  13   3        0.16       14.99     23.94 o 
  -4  13   3       99.66       96.32     14.70 o 
  -3  13   3        1.39       -2.15      7.14 o 
  -2  13   3      113.21      105.51     22.89 o 
  -1  13   3       37.74       35.52      5.87 o 
   0  13   3      131.92      133.18      7.70 o 
   1  13   3       20.19       19.52      5.33 o 
   2  13   3        0.87        2.20      5.63 o 
   3  13   3        4.36        5.32      9.34 o 
   4  13   3       10.98       18.87     16.51 o 
   5  13   3       19.44       -3.24     14.57 o 
   6  13   3        2.61       13.48      8.37 o 
  -5  14   3       16.74       35.34     15.62 o 
  -4  14   3        1.84       -1.94      7.28 o 
  -3  14   3      145.96      144.84     11.90 o 
  -2  14   3      175.22      165.55     22.94 o 
  -1  14   3       90.10       71.82      8.14 o 
   0  14   3       32.69       27.93      5.28 o 
   1  14   3       70.67       53.66      7.21 o 
   2  14   3        5.61       23.49      7.18 o 
   3  14   3        0.47        8.52      8.64 o 
   4  14   3       47.74       51.51     27.09 o 
   5  14   3        0.46       12.46      7.55 o 
  -4  15   3        2.17       -0.84      8.29 o 
  -3  15   3        0.01        1.38      7.11 o 
  -2  15   3       14.06       12.38      8.89 o 
  -1  15   3       47.43       25.15     15.04 o 
   0  15   3       14.45       13.12      5.56 o 
   1  15   3        8.02        6.27      7.50 o 
   2  15   3       97.45       98.97     33.58 o 
   3  15   3       35.94       29.55     10.96 o 
   4  15   3        0.29       -7.91      7.91 o 
  -1  16   3       25.05        3.53      7.76 o 
   0  16   3       15.47       13.57      5.71 o 
   1  16   3        7.57       14.69      7.11 o 
 -10   0   4       32.20       12.98      8.72 o 
  -8   0   4      113.82      105.28     16.35 o 
  -6   0   4        0.20        2.52      3.86 o 
  -4   0   4     4516.21     4185.22     99.39 o 
  -2   0   4    33223.75    31990.13   1494.06 o 
   0   0   4     5172.35     4322.17     50.03 o 
   2   0   4    21486.25    20340.95    498.65 o 
   4   0   4     3251.59     3078.20     67.56 o 
   6   0   4        3.55        2.60      5.84 o 
   8   0   4       24.92       13.86      5.04 o 
  10   0   4       88.70       71.80     10.60 o 
 -11   1   4       22.74       25.72      7.56 o 
 -10   1   4        1.95        1.84      6.38 o 
  -9   1   4       32.75       19.34      4.65 o 
  -8   1   4       45.49       44.20      5.45 o 
  -7   1   4      177.88      165.22      5.02 o 
  -6   1   4     1465.80     1524.03     65.48 o 
  -5   1   4     1017.86      997.41     27.53 o 
  -4   1   4       84.00       92.56      3.05 o 
  -3   1   4     5381.82     4880.88     51.34 o 
  -2   1   4       59.90       61.65     12.36 o 
  -1   1   4     3005.42     3041.23     35.57 o 
   0   1   4       60.89       56.13      6.66 o 
   1   1   4        2.15        0.60      1.14 o 
   2   1   4     2146.92     2206.38     37.36 o 
   3   1   4      104.85      131.30     10.75 o 
   4   1   4     5018.07     5185.16     69.45 o 
   5   1   4      705.40      784.78     15.11 o 
   6   1   4       12.03       10.86      4.13 o 
   7   1   4      250.85      302.07      9.70 o 
   8   1   4       15.21       10.61      3.21 o 
   9   1   4       46.31       41.34      5.36 o 
  10   1   4       17.91       11.72      5.11 o 
  11   1   4        0.00        5.29      7.77 o 
 -11   2   4       25.09        4.52     10.93 o 
 -10   2   4        2.93       -0.43      7.81 o 
  -9   2   4       23.62       17.76      6.61 o 
  -8   2   4       51.58       47.37     10.04 o 
  -7   2   4       71.67       54.46      5.64 o 
  -6   2   4      264.13      256.27      7.58 o 
  -5   2   4      570.17      617.55     33.15 o 
  -4   2   4     3129.68     3405.00     55.05 o 
  -3   2   4     4000.40     4118.07     59.27 o 
  -2   2   4     3837.83     3922.88     51.45 o 
   0   2   4      318.63      397.96     11.78 o 
   1   2   4      351.72      315.91      9.70 o 
   2   2   4     1331.55     1296.68    138.06 o 
   3   2   4      501.75      595.62     28.35 o 
   4   2   4     1607.50     1601.04     42.73 o 
   5   2   4     1095.25     1070.93     31.35 o 
   6   2   4      260.13      279.56     22.81 o 
   7   2   4      561.72      516.49     13.73 o 
   8   2   4      149.01      156.01     35.22 o 
   9   2   4       20.31       15.29      7.44 o 
  10   2   4       16.70       10.89     15.11 o 
  11   2   4        8.26       -8.35      8.35 o 
 -11   3   4       17.59       23.32      9.10 o 
 -10   3   4       24.49       24.23     10.99 o 
  -9   3   4      157.75      214.01     18.58 o 
  -8   3   4       49.20       60.90      7.06 o 
  -7   3   4      354.99      347.37     31.72 o 
  -6   3   4        9.33        8.03      3.67 o 
  -5   3   4     3184.51     3735.50     98.64 o 
  -4   3   4     1544.28     1444.95     36.77 o 
  -3   3   4        5.99       15.07      7.30 o 
  -2   3   4        1.08       -8.40      9.45 o 
  -1   3   4    20967.18    20270.70    209.90 o 
   0   3   4     2090.86     2034.90     27.77 o 
   1   3   4      744.71      686.33     26.91 o 
   2   3   4      146.02      105.48      3.57 o 
   3   3   4       94.56      101.34      5.65 o 
   4   3   4      314.65      329.88     20.06 o 
   5   3   4       74.45       85.11      6.00 o 
   6   3   4        2.74       -2.13      5.08 o 
   7   3   4       69.28       53.22      9.59 o 
   8   3   4      102.07       84.56     13.73 o 
   9   3   4        5.66       -0.31      7.33 o 
  10   3   4        7.52       -1.67     14.86 o 
 -11   4   4       15.29        4.90     11.15 o 
 -10   4   4        7.33       10.77      9.16 o 
  -9   4   4      197.94      188.59     37.27 o 
  -8   4   4        0.00       -4.46      4.46 o 
  -7   4   4        1.02        6.82      9.18 o 
  -6   4   4       23.17       19.49      8.40 o 
  -5   4   4      323.71      313.60     10.91 o 
  -4   4   4        2.07       -3.14      3.14 o 
  -3   4   4     1059.79     1060.70     64.17 o 
  -2   4   4      523.88      479.28     12.51 o 
  -1   4   4     3420.88     3199.38     40.39 o 
   0   4   4     3068.99     2910.93     46.84 o 
   1   4   4      407.73      325.87      9.17 o 
   2   4   4     2124.57     2374.27     46.51 o 
   3   4   4     1042.89     1008.93     32.34 o 
   4   4   4     3924.99     4141.25     58.31 o 
   5   4   4      132.11      132.84      6.02 o 
   6   4   4        5.28       11.53      4.43 o 
   7   4   4       40.71       26.93     18.34 o 
   8   4   4       25.40       16.06      4.66 o 
   9   4   4        8.12       -3.00      5.93 o 
  10   4   4       26.28       20.96      7.57 o 
 -10   5   4       15.57       16.51      7.66 o 
  -9   5   4       46.22       63.27     17.48 o 
  -8   5   4      199.69      234.81     10.07 o 
  -7   5   4        0.02        0.91      8.75 o 
  -6   5   4      185.63      144.29      6.14 o 
  -5   5   4       10.07       15.14      6.49 o 
  -4   5   4       50.83       60.07      6.89 o 
  -3   5   4       57.84       83.74      4.26 o 
  -2   5   4     2668.40     2761.90     49.64 o 
  -1   5   4       31.10       25.72      2.45 o 
   0   5   4      160.16      148.56      5.54 o 
   1   5   4     2045.47     1725.09     81.90 o 
   2   5   4     2888.88     2635.65     74.62 o 
   3   5   4        3.19        9.58      3.56 o 
   4   5   4      487.66      557.40     14.00 o 
   5   5   4      228.94      280.46      7.67 o 
   6   5   4     1798.57     1758.55     85.76 o 
   7   5   4       31.12       17.31      5.71 o 
   8   5   4        3.65        4.21     16.35 o 
   9   5   4        0.55        0.06      7.68 o 
  10   5   4        0.01        2.59      6.84 o 
 -10   6   4        5.06       15.33      6.95 o 
  -9   6   4       21.02       10.04      6.74 o 
  -8   6   4       14.20       14.91      8.07 o 
  -7   6   4      317.70      372.95      9.40 o 
  -6   6   4       83.27       56.24      4.91 o 
  -5   6   4     1124.28     1237.53     34.25 o 
  -4   6   4       11.84        8.78      3.68 o 
  -3   6   4      272.60      239.91      6.77 o 
  -2   6   4     1014.31     1147.76     32.95 o 
  -1   6   4      406.71      427.55      9.84 o 
   0   6   4      363.66      357.94     13.57 o 
   1   6   4      123.64      107.04      3.53 o 
   2   6   4       44.72       46.04      4.52 o 
   3   6   4      236.03      225.49      6.38 o 
   4   6   4      799.76      870.57     26.12 o 
   5   6   4      105.67      109.98      9.80 o 
   6   6   4       15.81       14.64      4.36 o 
   7   6   4       24.55       10.05      4.34 o 
   8   6   4      131.37      159.32     39.88 o 
   9   6   4        1.48       -6.26      6.82 o 
  10   6   4       11.85       15.19     13.06 o 
 -10   7   4        4.77       10.55      7.93 o 
  -9   7   4       18.34       18.46     12.68 o 
  -8   7   4       23.46       47.56      8.20 o 
  -7   7   4        4.84        9.07     16.00 o 
  -6   7   4      449.36      514.53     32.66 o 
  -5   7   4       89.10       68.73     11.69 o 
  -4   7   4      449.24      452.03     12.28 o 
  -3   7   4      206.24      203.24     18.61 o 
  -2   7   4      409.49      346.68     12.66 o 
  -1   7   4        0.05       -2.21      2.21 o 
   0   7   4      475.58      521.59     10.14 o 
   1   7   4      154.79      189.92      6.21 o 
   2   7   4       15.47       27.67      3.60 o 
   3   7   4        7.85        8.36      6.14 o 
   4   7   4     1241.70     1333.23     30.77 o 
   5   7   4       40.57       26.32      4.30 o 
   6   7   4      423.71      435.84     14.35 o 
   7   7   4        1.34        2.38      7.67 o 
   8   7   4        0.24        2.57      6.73 o 
   9   7   4        4.02       16.43      7.72 o 
  10   7   4        2.50       -4.69      8.58 o 
  -9   8   4       10.09        1.32      7.57 o 
  -8   8   4       34.15       22.16      7.26 o 
  -7   8   4       71.98       36.22      7.91 o 
  -6   8   4       36.54       29.21      4.60 o 
  -5   8   4       73.89       89.24      5.54 o 
  -4   8   4      196.86      198.63      6.70 o 
  -3   8   4      474.42      517.62     44.43 o 
  -2   8   4       40.50       53.30      6.06 o 
  -1   8   4       53.97       43.57      3.22 o 
   0   8   4      186.59      178.53      5.41 o 
   1   8   4      102.04      113.90      5.43 o 
   2   8   4       76.40       55.70      7.84 o 
   3   8   4     2291.64     2303.76     39.75 o 
   4   8   4       56.91       61.52      5.31 o 
   5   8   4     1277.04     1394.01     41.36 o 
   6   8   4        8.39       10.04      4.77 o 
   7   8   4       54.80       48.51      8.09 o 
   8   8   4       65.88       38.09      8.36 o 
   9   8   4       28.88       22.77     13.52 o 
  -9   9   4        4.45        1.38      7.97 o 
  -8   9   4       28.32       18.06      8.89 o 
  -7   9   4        2.90       16.67     15.21 o 
  -6   9   4       81.05       72.22      6.46 o 
  -5   9   4        8.90        5.85      4.29 o 
  -4   9   4       45.37       35.59      8.62 o 
  -3   9   4      132.90      149.80     17.64 o 
  -2   9   4       13.21       -1.18      7.32 o 
  -1   9   4      133.69      119.14      7.22 o 
   0   9   4      126.84      110.33      6.06 o 
   1   9   4      662.04      675.55     15.89 o 
   2   9   4      237.10      215.33     28.97 o 
   3   9   4       97.88       94.39     17.02 o 
   4   9   4      117.50       66.76     13.87 o 
   5   9   4       48.20       64.95      5.37 o 
   6   9   4       43.28       42.57     10.93 o 
   7   9   4      130.86       95.66     22.05 o 
   8   9   4       78.43       93.30     17.88 o 
   9   9   4       23.13        7.02      8.37 o 
  -8  10   4        7.59       19.80     15.08 o 
  -7  10   4       11.02        4.81      8.26 o 
  -6  10   4       33.33       45.89     10.07 o 
  -5  10   4       57.69       56.63      5.07 o 
  -4  10   4      426.56      428.81     16.05 o 
  -3  10   4      145.00      120.02      9.10 o 
  -2  10   4      371.48      397.61     10.30 o 
  -1  10   4       60.09       50.49     10.15 o 
   0  10   4        4.46        0.95      2.68 o 
   1  10   4      362.75      407.31      8.31 o 
   2  10   4       57.03       48.46      7.24 o 
   3  10   4       12.63       12.83      4.20 o 
   4  10   4       39.85       40.94      4.89 o 
   5  10   4        1.77        3.28      4.14 o 
   6  10   4       35.52       16.75      7.21 o 
   7  10   4        0.05        8.67      7.92 o 
   8  10   4       16.11       12.35     10.21 o 
  -8  11   4       15.85       14.45      8.72 o 
  -7  11   4        3.29       -8.33     13.95 o 
  -6  11   4       25.28       28.88      9.75 o 
  -5  11   4      141.24      155.28     19.68 o 
  -4  11   4       69.47       58.29     13.92 o 
  -3  11   4       33.95       28.55      4.55 o 
  -2  11   4      733.47      774.93     18.65 o 
  -1  11   4      338.02      309.88     12.51 o 
   0  11   4       85.34       83.46      3.81 o 
   1  11   4      257.85      241.75     16.20 o 
   2  11   4      920.34      918.63     49.68 o 
   3  11   4      856.36      838.98     27.68 o 
   4  11   4       31.11       24.74      9.02 o 
   5  11   4        0.08       -7.40     10.50 o 
   6  11   4      234.31      252.95     11.95 o 
   7  11   4       41.08       36.68     12.93 o 
   8  11   4        0.03        1.82     14.08 o 
  -7  12   4       12.02        4.15     11.53 o 
  -6  12   4        7.41       -1.01      6.78 o 
  -5  12   4        5.91        6.80     17.34 o 
  -4  12   4       42.05       48.03     16.83 o 
  -3  12   4       38.67       26.96      6.89 o 
  -2  12   4        7.73        7.16      4.38 o 
  -1  12   4        1.72        6.34      2.94 o 
   0  12   4      128.07      153.55      5.15 o 
   1  12   4      166.39      131.90      6.13 o 
   2  12   4       69.86       68.51     11.69 o 
   3  12   4       25.02       44.25      7.01 o 
   4  12   4      420.40      473.61     13.92 o 
   5  12   4       27.44       24.93      7.53 o 
   6  12   4       28.75       41.38      8.65 o 
   7  12   4        2.74        5.67      8.46 o 
  -6  13   4        1.60        6.71      7.31 o 
  -5  13   4       33.75       26.81      7.97 o 
  -4  13   4       10.15       18.09     14.16 o 
  -3  13   4       19.10       14.99      7.98 o 
  -2  13   4       60.06       61.52      7.38 o 
  -1  13   4      377.75      376.02     15.14 o 
   0  13   4       18.71       17.78      4.49 o 
   1  13   4        0.09        4.89      6.12 o 
   2  13   4        0.37       16.35      6.13 o 
   3  13   4        6.80        8.24      6.16 o 
   4  13   4        0.18       -6.84      6.84 o 
   5  13   4        0.05        4.77      6.99 o 
   6  13   4        0.33        4.64      6.37 o 
  -5  14   4        8.08        6.94      7.55 o 
  -4  14   4       10.20       -6.39      6.39 o 
  -3  14   4       35.88       26.60      9.09 o 
  -2  14   4        7.05       13.25      8.83 o 
  -1  14   4        0.46       -5.65      5.65 o 
   0  14   4        0.24        4.18      4.87 o 
   1  14   4        3.27        6.36      5.11 o 
   2  14   4        4.47       -1.95      6.50 o 
   3  14   4        6.09        6.26     10.34 o 
   4  14   4        0.06        7.88      8.17 o 
   5  14   4        0.11        3.05      8.04 o 
  -4  15   4        3.43       -2.66      8.30 o 
  -3  15   4        8.11       11.42      7.04 o 
  -2  15   4        5.57        5.33      6.70 o 
  -1  15   4        2.88       11.14      6.11 o 
   0  15   4        5.15        6.75      5.96 o 
   1  15   4      194.01      191.86     15.30 o 
   2  15   4        3.50        7.82      7.52 o 
   3  15   4        1.48       15.87      7.92 o 
  -1  16   4        3.37       13.25      6.83 o 
   0  16   4       12.47       23.14      6.45 o 
   1  16   4       89.96       89.59      8.58 o 
 -11   0   5       12.04       -6.09      9.16 o 
  -9   0   5      405.36      535.63     78.76 o 
  -7   0   5      156.38      130.37      8.51 o 
  -5   0   5     6452.87     6480.14    142.10 o 
  -3   0   5     1076.87     1359.63     86.11 o 
  -1   0   5     3984.30     4751.56    172.47 o 
   1   0   5     9599.75    11110.14     74.04 o 
   3   0   5    11421.64    11193.47    175.68 o 
   5   0   5      702.50      676.94     43.68 o 
   7   0   5      401.01      479.35     41.50 o 
   9   0   5       50.22       38.70      8.45 o 
  11   0   5        5.95       20.03      9.64 o 
 -11   1   5       10.49       14.77     10.42 o 
 -10   1   5        3.50       10.14      6.38 o 
  -9   1   5        6.09        4.50      4.55 o 
  -8   1   5      141.74      150.80      4.68 o 
  -7   1   5       25.39       32.03      5.08 o 
  -6   1   5        1.01        3.81      3.03 o 
  -5   1   5     1412.49     1490.06     25.32 o 
  -4   1   5      121.89      122.20      5.63 o 
  -3   1   5     1402.45     1391.14     27.24 o 
  -2   1   5     4334.61     3725.98     98.57 o 
  -1   1   5      207.22      207.11      4.38 o 
   1   1   5     2839.31     2662.16     40.29 o 
   2   1   5     9355.36     9150.30     75.88 o 
   3   1   5     5812.51     5689.70    179.07 o 
   4   1   5     5120.80     5735.80    105.50 o 
   5   1   5     3613.50     3881.96     54.95 o 
   6   1   5       97.43       66.76      3.92 o 
   7   1   5        1.46       -0.69      2.93 o 
   8   1   5       12.41       23.10      4.77 o 
   9   1   5       14.90       24.73      5.63 o 
  10   1   5        1.29        7.50      5.37 o 
  11   1   5        1.20       -2.13      8.54 o 
 -11   2   5       16.94       15.62      9.59 o 
 -10   2   5        2.59       -7.22      9.48 o 
  -9   2   5        2.23        6.01      6.75 o 
  -8   2   5       20.03       47.40     16.35 o 
  -7   2   5      104.40       90.92      6.43 o 
  -6   2   5        2.47       10.67      4.24 o 
  -5   2   5       17.55       33.71      3.80 o 
  -4   2   5     1113.58     1180.64     74.64 o 
  -3   2   5     4460.02     4354.35     76.29 o 
  -2   2   5    21093.91    21793.67    502.47 o 
  -1   2   5      740.83      644.66     14.43 o 
   0   2   5      297.09      231.93      4.78 o 
   1   2   5    42822.55    41968.13    831.00 o 
   2   2   5      328.86      449.69     12.52 o 
   3   2   5      404.78      510.31     33.98 o 
   4   2   5      494.01      455.34     12.59 o 
   5   2   5       91.97       69.10      6.52 o 
   6   2   5        6.54        3.95      6.41 o 
   7   2   5       60.13       38.65      5.25 o 
   8   2   5       27.29        9.44      4.53 o 
   9   2   5        0.42        1.49      6.12 o 
  10   2   5        0.06        4.73      9.75 o 
  11   2   5        0.12        0.00     10.39 o 
 -11   3   5        3.26       31.29     15.94 o 
 -10   3   5        1.50       10.02      9.21 o 
  -9   3   5       15.35       12.03      9.53 o 
  -8   3   5        3.31        5.09      7.84 o 
  -7   3   5        0.23        3.07      4.39 o 
  -6   3   5      374.31      371.08     19.41 o 
  -5   3   5      379.96      417.97     11.19 o 
  -4   3   5       15.05       25.37      5.44 o 
  -3   3   5        0.62        3.11      4.01 o 
  -2   3   5     3238.56     3292.60     71.17 o 
  -1   3   5     3629.41     3690.89     41.11 o 
   0   3   5    13969.50    12894.54    276.21 o 
   1   3   5    17483.24    16898.15    656.14 o 
   2   3   5       76.54       85.47      9.86 o 
   3   3   5      420.89      358.35     23.62 o 
   4   3   5     2345.95     2726.23     47.73 o 
   5   3   5      525.18      582.83     13.88 o 
   6   3   5      150.41      163.07     19.71 o 
   7   3   5       63.88       59.80     10.45 o 
   8   3   5      361.03      401.34     40.69 o 
   9   3   5        0.55        4.52      6.14 o 
  10   3   5        0.54        8.02      8.51 o 
 -10   4   5        2.59        8.83     11.53 o 
  -9   4   5       11.77       17.36      8.54 o 
  -8   4   5      121.81      110.79      6.18 o 
  -7   4   5      134.79       71.23      9.02 o 
  -6   4   5       99.56       76.36      5.24 o 
  -5   4   5     1327.87     1480.42     34.83 o 
  -4   4   5     3540.42     3252.50     81.64 o 
  -3   4   5      682.81      718.25     22.59 o 
  -2   4   5     3564.28     3301.70     85.68 o 
  -1   4   5     1952.30     1903.64     32.77 o 
   0   4   5     3552.59     3305.43     70.55 o 
   1   4   5     1173.05     1189.69     37.50 o 
   2   4   5     3663.57     3664.26    113.50 o 
   3   4   5     6148.33     6104.57    143.15 o 
   4   4   5      284.32      236.34      6.38 o 
   5   4   5       15.80        4.73      3.50 o 
   6   4   5        2.39       -2.15      3.93 o 
   7   4   5        1.04        2.31      6.11 o 
   8   4   5      118.53       96.11     19.90 o 
   9   4   5       11.20       -3.74      9.18 o 
  10   4   5       20.54        6.76      9.54 o 
 -10   5   5        3.19       -1.04      6.42 o 
  -9   5   5        1.77       14.32      6.12 o 
  -8   5   5        2.25       11.33      8.55 o 
  -7   5   5       62.63       64.50      5.15 o 
  -6   5   5        1.92       -0.44      4.37 o 
  -5   5   5        3.70        9.12      3.85 o 
  -4   5   5       74.76       48.72      4.64 o 
  -3   5   5       83.86      107.39      4.65 o 
  -2   5   5     2778.12     2779.31     67.43 o 
  -1   5   5      502.05      458.94     10.49 o 
   0   5   5       26.32       28.74      3.58 o 
   1   5   5     2190.06     2176.56     98.53 o 
   2   5   5     1956.86     1934.03    148.34 o 
   3   5   5      178.13      252.74     12.55 o 
   4   5   5      180.79      171.91     13.17 o 
   5   5   5     1393.58     1633.67     63.95 o 
   6   5   5       84.79       73.78     19.06 o 
   7   5   5      134.41      120.02     19.82 o 
   8   5   5       11.63       16.04      9.77 o 
   9   5   5       18.06       21.50      8.46 o 
  10   5   5        2.91        2.43      8.49 o 
 -10   6   5        0.99        3.94     14.49 o 
  -9   6   5       63.49       56.18     11.98 o 
  -8   6   5       60.54       71.29     19.93 o 
  -7   6   5       52.35       36.16      6.92 o 
  -6   6   5       35.85       45.36      4.80 o 
  -5   6   5      618.90      608.41     21.70 o 
  -4   6   5       30.23       16.26      3.86 o 
  -3   6   5      206.08      235.31      8.46 o 
  -2   6   5      816.02      935.22     52.56 o 
  -1   6   5     1246.75     1380.72     47.71 o 
   0   6   5      417.65      417.86     13.61 o 
   1   6   5      208.71      178.18      4.54 o 
   2   6   5      573.73      628.12     48.55 o 
   3   6   5        6.90       15.40      3.38 o 
   4   6   5      126.13      144.54      6.35 o 
   5   6   5        1.09        2.75      8.59 o 
   6   6   5      396.17      427.27     25.93 o 
   7   6   5      242.39      256.18     30.62 o 
   8   6   5      163.19      196.68     20.30 o 
   9   6   5        0.30       -6.60      6.60 o 
  10   6   5        0.37        4.55      8.51 o 
 -10   7   5        5.78       -7.58      7.58 o 
  -9   7   5        1.42        2.09      6.50 o 
  -8   7   5       16.84       24.72      7.94 o 
  -7   7   5      178.31      194.79      6.89 o 
  -6   7   5       39.37       32.49      4.70 o 
  -5   7   5      167.65      208.54      6.85 o 
  -4   7   5        3.34        4.04      3.54 o 
  -3   7   5      122.36      146.66      7.84 o 
  -2   7   5     1063.89     1153.54     50.76 o 
  -1   7   5     1118.46      881.78     22.95 o 
   0   7   5      245.73      258.70      5.18 o 
   1   7   5        2.02       15.37      8.64 o 
   2   7   5      245.86      248.48      7.12 o 
   3   7   5       15.71       18.74      8.48 o 
   4   7   5      289.58      254.82      7.22 o 
   5   7   5      314.09      358.13     21.43 o 
   6   7   5       15.84       36.95      6.14 o 
   7   7   5      123.53      133.58      9.06 o 
   8   7   5        7.25       10.46      8.19 o 
   9   7   5       14.64       48.73     16.64 o 
  -9   8   5        0.39        9.79     12.84 o 
  -8   8   5        0.00       -6.77      6.77 o 
  -7   8   5       39.66       24.77      8.20 o 
  -6   8   5        4.26       -0.67      3.76 o 
  -5   8   5      304.14      321.14     14.11 o 
  -4   8   5     1114.24     1193.21     68.83 o 
  -3   8   5        0.02        3.52      6.25 o 
  -2   8   5      328.49      317.19     11.66 o 
  -1   8   5      180.33      158.93     11.42 o 
   0   8   5        5.05        0.63      2.30 o 
   1   8   5      846.19     1009.19     39.17 o 
   2   8   5     1021.87      906.94     39.42 o 
   3   8   5      502.57      592.91     14.79 o 
   4   8   5     1207.45     1120.19     59.83 o 
   5   8   5       63.91       68.65      5.15 o 
   6   8   5        0.40        0.85      3.67 o 
   7   8   5        5.44        3.74      7.15 o 
   8   8   5        9.78        9.56     10.04 o 
   9   8   5       31.23       35.26      8.67 o 
  -9   9   5        1.16        1.74      7.24 o 
  -8   9   5        8.13        6.57      6.62 o 
  -7   9   5      125.14      132.46      9.58 o 
  -6   9   5        7.39        4.66      7.85 o 
  -5   9   5       95.40       77.93      5.65 o 
  -4   9   5      124.39       94.94      5.92 o 
  -3   9   5      219.39      225.34      7.16 o 
  -2   9   5       88.81       66.48     15.65 o 
  -1   9   5      127.36      157.35      6.15 o 
   0   9   5      115.68      137.69      5.70 o 
   1   9   5       22.98       22.30      6.76 o 
   2   9   5     1867.18     1718.54    113.37 o 
   3   9   5        0.39       -2.02      3.86 o 
   4   9   5      160.28      136.79     22.22 o 
   5   9   5       62.87       51.23     11.39 o 
   6   9   5      145.41      141.34      9.12 o 
   7   9   5        0.33        4.13      9.80 o 
   8   9   5       52.36       62.81     16.96 o 
   9   9   5        6.20       13.41      8.66 o 
  -8  10   5       41.07       25.97      9.10 o 
  -7  10   5        0.02        9.32      8.48 o 
  -6  10   5       77.96       69.13     15.89 o 
  -5  10   5      169.82      231.95      7.08 o 
  -4  10   5      710.77      704.21     18.01 o 
  -3  10   5       22.91       19.13      9.56 o 
  -2  10   5      142.65      122.46      6.55 o 
  -1  10   5      295.97      281.34      8.40 o 
   0  10   5       36.56       39.80      3.06 o 
   1  10   5      407.38      375.73      7.80 o 
   2  10   5       35.01       40.70      5.39 o 
   3  10   5       45.65       41.41      4.84 o 
   4  10   5      118.79      152.61      9.24 o 
   5  10   5       67.88       70.55     13.01 o 
   6  10   5      161.09      144.36     10.31 o 
   7  10   5       20.28       21.36      6.87 o 
   8  10   5        0.64        6.85     15.05 o 
  -8  11   5        0.69       -2.65      8.88 o 
  -7  11   5        4.90       -7.92      7.92 o 
  -6  11   5      104.25      104.02      8.88 o 
  -5  11   5        0.73       -1.74      7.26 o 
  -4  11   5        5.75        0.96      5.64 o 
  -3  11   5       35.56       57.62     15.70 o 
  -2  11   5        0.77        5.78      3.88 o 
  -1  11   5       19.15        5.93      3.96 o 
   0  11   5      110.35      121.52      4.24 o 
   1  11   5      269.01      250.26     10.45 o 
   2  11   5      132.97       91.97      9.53 o 
   3  11   5       32.82       28.35      4.44 o 
   4  11   5       69.68       38.75     16.70 o 
   5  11   5      119.53      100.29     11.82 o 
   6  11   5       13.10       28.94      8.01 o 
   7  11   5       84.19      101.06     10.52 o 
   8  11   5        8.58       10.81     11.63 o 
  -7  12   5       18.40       21.27     12.36 o 
  -6  12   5        2.37        2.46      9.99 o 
  -5  12   5      119.31      138.79     31.24 o 
  -4  12   5       88.15      117.35     16.02 o 
  -3  12   5        3.88        0.80      6.31 o 
  -2  12   5      200.81      184.98     12.95 o 
  -1  12   5      203.45      176.90     11.09 o 
   0  12   5       10.72       13.28      3.15 o 
   1  12   5       29.83       25.59      4.22 o 
   2  12   5       46.93       38.62     15.78 o 
   3  12   5      275.74      255.02     11.29 o 
   4  12   5        4.97       10.49      9.29 o 
   5  12   5       41.77       43.26      9.11 o 
   6  12   5       11.73        4.01     13.09 o 
   7  12   5       23.46        7.26     16.21 o 
  -6  13   5       93.64       97.81     10.23 o 
  -5  13   5        6.73        2.72      6.74 o 
  -4  13   5        1.51        7.09      6.35 o 
  -3  13   5        6.33       15.15      7.92 o 
  -2  13   5       72.57       90.77     39.77 o 
  -1  13   5       93.50      104.41     22.43 o 
   0  13   5        1.63        7.15      5.31 o 
   1  13   5       92.50       97.49      7.38 o 
   2  13   5        5.89       -2.97     10.53 o 
   3  13   5        6.05       13.34      7.31 o 
   4  13   5        6.45        5.05     22.65 o 
   5  13   5        1.51       16.78      9.69 o 
   6  13   5        1.19        0.09      7.93 o 
  -5  14   5       14.17       19.12      8.55 o 
  -4  14   5       10.15        2.07      8.10 o 
  -3  14   5       45.08       40.60      9.27 o 
  -2  14   5        4.97       -4.62      7.49 o 
  -1  14   5        0.96        1.71      4.42 o 
   0  14   5       86.77      102.62      6.41 o 
   1  14   5       32.70       28.95      5.78 o 
   2  14   5        0.27       -3.68      7.65 o 
   3  14   5        0.73        1.46      6.88 o 
   4  14   5        2.23       -7.44      7.44 o 
   5  14   5        2.93       -0.02      7.41 o 
  -4  15   5       15.07        6.44     12.44 o 
  -3  15   5       21.04       17.82      8.32 o 
  -2  15   5       21.43        9.04      9.24 o 
  -1  15   5        0.65       -0.45      9.83 o 
   0  15   5      114.41      132.73      7.65 o 
   1  15   5       24.08       28.25      6.72 o 
   2  15   5        5.78       12.32      8.64 o 
   3  15   5        4.98        4.67      9.48 o 
   0  16   5        3.82       -4.18      5.53 o 
 -10   0   6        4.51       -8.94      8.94 o 
  -8   0   6        0.27        4.24      4.78 o 
  -6   0   6      275.19      205.94     27.28 o 
  -4   0   6     5200.81     5010.99    255.60 o 
  -2   0   6        4.10       13.34      2.31 o 
   0   0   6     1052.79      700.61     26.07 o 
   2   0   6    27427.09    27352.68    389.81 o 
   4   0   6     4052.58     4712.75    111.62 o 
   6   0   6      237.23      198.49     41.74 o 
   8   0   6       42.37       28.65      9.16 o 
  10   0   6       54.05       30.96      8.51 o 
 -11   1   6        0.81        7.85      7.19 o 
 -10   1   6        7.28        6.86      6.04 o 
  -9   1   6       41.28       40.88      4.97 o 
  -8   1   6      481.79      551.76     43.13 o 
  -7   1   6        0.28        3.68      2.91 o 
  -6   1   6        1.02        4.75      3.08 o 
  -5   1   6     1264.32     1364.84     31.34 o 
  -4   1   6      917.06     1104.55     20.92 o 
  -3   1   6     5731.21     5723.66     50.09 o 
  -2   1   6     2149.96     2321.62     45.21 o 
  -1   1   6     3701.64     3636.16     87.37 o 
   0   1   6      637.17      656.33     13.38 o 
   1   1   6      257.59      277.84      4.65 o 
   2   1   6     5231.13     4451.24     91.72 o 
   3   1   6     1791.16     1667.33     38.73 o 
   4   1   6       59.80       59.31     10.05 o 
   5   1   6     2335.09     2615.10     45.88 o 
   6   1   6      446.79      508.54      9.69 o 
   7   1   6       33.72       36.47      3.54 o 
   8   1   6        2.35       -0.33      3.23 o 
   9   1   6        3.55       12.96      5.68 o 
  10   1   6        2.21        9.89      4.93 o 
  11   1   6        0.11        9.66      6.90 o 
 -11   2   6        3.65       -5.92     11.53 o 
 -10   2   6       10.51       -5.55      9.42 o 
  -9   2   6       70.17       83.30     22.62 o 
  -8   2   6       14.84       17.68      8.37 o 
  -7   2   6      223.86      224.15      8.32 o 
  -6   2   6        3.37        5.34      4.63 o 
  -5   2   6     1164.65     1441.36     60.64 o 
  -4   2   6       58.83       36.80      3.52 o 
  -3   2   6     2774.26     2828.84    108.68 o 
  -2   2   6      770.56      873.83     42.25 o 
  -1   2   6    10562.97    11933.29    167.34 o 
   0   2   6    23089.08    22346.52    161.24 o 
   1   2   6    14351.44    15208.99    573.14 o 
   2   2   6    14560.01    14330.23    589.83 o 
   3   2   6     8623.60     8533.63    219.92 o 
   4   2   6      858.35      882.86     23.50 o 
   5   2   6       83.65       59.21      9.13 o 
   6   2   6      764.40      668.51    111.53 o 
   7   2   6        2.94       -3.94      3.94 o 
   8   2   6        8.26        3.79      5.04 o 
   9   2   6       35.32       26.13      7.87 o 
  10   2   6        0.13       13.34      7.78 o 
 -11   3   6       27.21       18.26     12.76 o 
 -10   3   6        0.00       -2.96      9.80 o 
  -9   3   6       86.80      114.90     24.02 o 
  -8   3   6       28.61       30.48      8.83 o 
  -7   3   6     1554.76     1547.04     33.71 o 
  -6   3   6        0.81        0.28      4.24 o 
  -5   3   6      717.66      799.73     27.47 o 
  -4   3   6     3829.63     4416.56     82.59 o 
  -3   3   6       15.14       16.44      8.19 o 
  -2   3   6      609.47      685.94     18.66 o 
  -1   3   6       43.01       29.74      4.38 o 
   0   3   6      873.55      838.16     31.03 o 
   1   3   6     4106.28     3967.52    145.70 o 
   2   3   6       16.27        8.89      4.50 o 
   3   3   6      743.47      710.60     18.36 o 
   4   3   6      316.91      324.83      8.61 o 
   5   3   6      443.35      387.28     12.04 o 
   6   3   6      427.28      366.37     14.33 o 
   7   3   6        1.95        9.54      6.33 o 
   8   3   6       36.92       55.69     10.61 o 
   9   3   6        2.29       -7.20     12.25 o 
  10   3   6        0.14        8.93     14.62 o 
 -10   4   6       15.60        1.29      8.56 o 
  -9   4   6       37.90       19.96      6.66 o 
  -8   4   6        1.52        5.91      5.65 o 
  -7   4   6       27.07        4.13     17.93 o 
  -6   4   6       96.06       84.67      7.32 o 
  -5   4   6      217.67      191.67      6.15 o 
  -4   4   6     2366.19     2771.87     48.34 o 
  -3   4   6     2418.95     2454.87     47.01 o 
  -2   4   6      702.67      767.90     22.20 o 
  -1   4   6     7828.74     7657.08     78.06 o 
   0   4   6      880.20      794.31     33.01 o 
   1   4   6     1376.66     1497.50     62.04 o 
   2   4   6     1670.63     1782.82     42.60 o 
   3   4   6        0.79        1.86      3.58 o 
   4   4   6        0.03        9.70      3.36 o 
   5   4   6     1410.25     1372.34     62.15 o 
   6   4   6      567.41      471.76     47.29 o 
   7   4   6       31.30       15.75      4.68 o 
   8   4   6        0.23       -1.08     12.36 o 
   9   4   6       93.16       93.57      9.84 o 
  10   4   6       14.47       14.71      9.94 o 
 -10   5   6        1.98        4.02      6.41 o 
  -9   5   6        0.17       -3.17      8.05 o 
  -8   5   6       16.41       37.27      7.02 o 
  -7   5   6       17.57       26.80      5.49 o 
  -6   5   6      346.30      313.05     10.93 o 
  -5   5   6      520.10      552.06     13.15 o 
  -4   5   6     1980.89     2106.34     42.16 o 
  -3   5   6        8.50        9.95      6.73 o 
  -2   5   6        8.63        9.02      3.20 o 
  -1   5   6     8392.37     8219.69    141.41 o 
   0   5   6     6499.19     6091.17     58.66 o 
   1   5   6       32.73       26.59      3.88 o 
   2   5   6      188.29      199.10     12.09 o 
   3   5   6        0.17        2.37      3.25 o 
   4   5   6      714.07      712.67     17.69 o 
   5   5   6      367.86      398.52     10.22 o 
   6   5   6      203.25      202.31     13.98 o 
   7   5   6        0.26       -3.79      3.79 o 
   8   5   6       23.71       27.78      7.97 o 
   9   5   6        2.17        5.73      6.17 o 
  10   5   6        0.41        2.24      7.41 o 
 -10   6   6        0.06        2.00      7.87 o 
  -9   6   6       34.95       23.32      7.46 o 
  -8   6   6       74.10       55.46     21.81 o 
  -7   6   6       10.29        7.38      4.19 o 
  -6   6   6        0.29       -5.10      6.22 o 
  -5   6   6        2.96        1.68      3.82 o 
  -4   6   6     1091.03     1167.49     30.82 o 
  -3   6   6      525.44      556.51     14.70 o 
  -2   6   6      138.57      193.59      7.67 o 
  -1   6   6      439.93      527.28     12.04 o 
   0   6   6     1897.45     1867.29     65.73 o 
   1   6   6       11.88       23.29      2.61 o 
   2   6   6     5245.81     5089.87    137.90 o 
   3   6   6      367.13      439.32     14.08 o 
   4   6   6      139.02      149.98     16.70 o 
   5   6   6      165.70      170.54      6.32 o 
   6   6   6      296.14      306.50     27.33 o 
   7   6   6        0.16        5.63      4.06 o 
   8   6   6      103.67       86.10     11.34 o 
   9   6   6        4.32       -0.33     15.38 o 
  10   6   6       25.85       28.27     19.55 o 
 -10   7   6       22.53       25.40      9.25 o 
  -9   7   6        4.35       -2.76      7.94 o 
  -8   7   6      167.64      217.18     11.29 o 
  -7   7   6       21.00       19.82      5.39 o 
  -6   7   6      116.63      144.16      6.23 o 
  -5   7   6      102.10      116.38      6.03 o 
  -4   7   6      206.02      227.36      9.05 o 
  -3   7   6      597.35      621.07     23.08 o 
  -2   7   6        1.39        2.25      3.42 o 
  -1   7   6       77.88       65.23      3.91 o 
   0   7   6       49.94       48.61      2.91 o 
   1   7   6       76.54      117.20      3.92 o 
   2   7   6      592.48      571.53     19.55 o 
   3   7   6      585.82      673.50     32.23 o 
   4   7   6      117.01      169.60     16.48 o 
   5   7   6        0.21       -0.47      5.76 o 
   6   7   6      212.55      249.18     11.53 o 
   7   7   6       15.19       13.57      7.15 o 
   8   7   6       12.85        6.29      8.27 o 
   9   7   6        9.28       26.30      7.18 o 
  -9   8   6       10.54        3.27      7.87 o 
  -8   8   6        0.19        9.39      6.83 o 
  -7   8   6       33.27       20.89     17.99 o 
  -6   8   6       21.55        6.98      4.02 o 
  -5   8   6      382.58      434.47     14.16 o 
  -4   8   6        4.38        5.41      4.17 o 
  -3   8   6      581.26      544.96     24.37 o 
  -2   8   6      296.99      288.24     24.50 o 
  -1   8   6     1028.83      962.86     22.45 o 
   0   8   6      159.68      123.81      4.85 o 
   1   8   6      541.00      520.88     26.94 o 
   2   8   6      105.20       95.11      4.91 o 
   3   8   6     1265.98     1335.58     40.98 o 
   4   8   6      252.91      216.69      6.99 o 
   5   8   6        1.70        7.78      4.11 o 
   6   8   6        8.68       11.82      5.92 o 
   7   8   6       99.48      120.95     10.50 o 
   8   8   6        0.46       -2.06      7.05 o 
   9   8   6        0.01        4.22      7.17 o 
  -9   9   6        0.27       -6.26      7.01 o 
  -8   9   6        0.49        5.72      6.65 o 
  -7   9   6       32.65       41.49      8.53 o 
  -6   9   6        7.41        9.21      6.84 o 
  -5   9   6       92.16       98.26      5.77 o 
  -4   9   6       93.59       70.07      5.06 o 
  -3   9   6       62.79       59.47      7.94 o 
  -2   9   6     1830.51     1865.17     34.80 o 
  -1   9   6      239.54      194.16      6.17 o 
   0   9   6      778.76      837.50     30.17 o 
   1   9   6      257.20      266.07      9.36 o 
   2   9   6       10.83        4.50      3.69 o 
   3   9   6       54.60       32.42      9.61 o 
   4   9   6      134.70       97.85      5.76 o 
   5   9   6       58.13       45.98      4.97 o 
   6   9   6       11.18       -5.32      7.90 o 
   7   9   6        0.68        7.45      7.18 o 
   8   9   6        2.75        1.31      7.66 o 
   9   9   6        0.69       11.44      8.29 o 
  -8  10   6       31.55       33.91      8.71 o 
  -7  10   6       76.12       66.68     16.48 o 
  -6  10   6        3.01       -3.44      6.92 o 
  -5  10   6      480.30      533.63     14.18 o 
  -4  10   6      215.48      189.38      9.56 o 
  -3  10   6      843.75      872.31     26.50 o 
  -2  10   6        6.38        7.15      3.89 o 
  -1  10   6      372.97      309.58      8.89 o 
   0  10   6        8.56        0.47      2.55 o 
   1  10   6       62.06       55.78      4.36 o 
   2  10   6      336.59      339.78     15.75 o 
   3  10   6       71.02       67.44      5.17 o 
   4  10   6       12.94       32.76      4.80 o 
   5  10   6       90.56       97.25     12.60 o 
   6  10   6       31.51       40.60     14.22 o 
   7  10   6       29.06       39.88      9.10 o 
   8  10   6        2.66        8.21      8.55 o 
  -8  11   6       20.70       47.98     19.95 o 
  -7  11   6       25.61       21.97      8.49 o 
  -6  11   6        0.34       -0.45      7.15 o 
  -5  11   6      124.87      158.28     24.13 o 
  -4  11   6       37.83       21.47      7.59 o 
  -3  11   6       12.82        3.24      4.23 o 
  -2  11   6       57.66       50.23      8.54 o 
  -1  11   6       17.28       10.48      3.26 o 
   0  11   6      348.58      358.37      6.37 o 
   1  11   6      164.26      166.93      7.93 o 
   2  11   6        0.00        0.03      4.50 o 
   3  11   6      145.54      155.25     26.01 o 
   4  11   6      123.06      156.41     28.52 o 
   5  11   6      132.57      136.58     24.59 o 
   6  11   6        0.10        2.03     19.15 o 
   7  11   6        0.54        2.28     13.54 o 
  -7  12   6        4.68        6.64      8.00 o 
  -6  12   6       28.02       22.88      8.60 o 
  -5  12   6       62.39       98.20     17.10 o 
  -4  12   6       16.74       11.14      9.27 o 
  -3  12   6        0.37        6.51      5.64 o 
  -2  12   6      185.07      167.41     14.68 o 
  -1  12   6        4.72        6.21      3.57 o 
   0  12   6       23.78       20.28      2.86 o 
   1  12   6        1.73        8.37      2.86 o 
   2  12   6      445.36      427.59     12.80 o 
   3  12   6       48.03       64.98     10.03 o 
   4  12   6       96.56      102.63      9.15 o 
   5  12   6        7.64       14.92      7.94 o 
   6  12   6       81.31       90.06     10.26 o 
   7  12   6        2.14       -1.14     10.82 o 
  -6  13   6       11.22        8.70      9.08 o 
  -5  13   6       10.16        5.30      9.32 o 
  -4  13   6       23.61       30.88      8.07 o 
  -3  13   6       16.25       13.67      6.56 o 
  -2  13   6       10.47       11.74     12.41 o 
  -1  13   6      103.34       78.31     15.67 o 
   0  13   6       20.77       18.24      4.94 o 
   1  13   6        7.51        0.16      5.17 o 
   2  13   6        4.70       -3.28     13.01 o 
   3  13   6        0.31        4.09      5.22 o 
   4  13   6       40.46       36.81     12.60 o 
   5  13   6       11.51        8.58      6.70 o 
   6  13   6        1.29       -2.53      7.52 o 
  -5  14   6       39.86       42.18      9.75 o 
  -4  14   6       43.33       36.20     10.03 o 
  -3  14   6        0.99       -6.03      6.17 o 
  -2  14   6        5.11       12.46      7.40 o 
  -1  14   6        3.43        4.22      8.59 o 
   0  14   6        1.72        4.74      5.45 o 
   1  14   6       13.03       14.73      8.37 o 
   2  14   6        1.72       12.51      8.16 o 
   3  14   6        7.30        1.80      5.88 o 
   4  14   6       13.45       -2.17     13.76 o 
   5  14   6       13.07       21.85     10.01 o 
  -3  15   6        6.64       23.76      7.09 o 
  -2  15   6        0.40        5.66      6.22 o 
  -1  15   6       65.67       39.40     13.77 o 
   0  15   6       87.55       87.25      6.94 o 
   1  15   6      161.75      188.18     20.79 o 
   2  15   6        2.58        9.86      7.77 o 
   3  15   6       17.37       22.79      9.81 o 
 -11   0   7       70.05       69.96     14.97 o 
  -9   0   7      187.92      217.23     53.34 o 
  -7   0   7     1348.06     1259.68     30.97 o 
  -5   0   7       66.24       56.62      4.33 o 
  -3   0   7      357.95      396.78     11.24 o 
  -1   0   7    38592.16    37998.28    453.06 o 
   1   0   7     6758.24     6500.81    103.74 o 
   3   0   7     4960.54     4524.99    156.67 o 
   5   0   7     2129.96     1968.12     59.38 o 
   7   0   7       73.94       82.02     19.23 o 
   9   0   7      357.37      328.83     36.06 o 
 -11   1   7        8.11        5.87      7.60 o 
 -10   1   7        0.98       -2.10      6.30 o 
  -9   1   7        1.51        1.02      4.81 o 
  -8   1   7       20.25       29.95      4.16 o 
  -7   1   7      143.97      156.36      5.14 o 
  -6   1   7       24.57       29.44      5.15 o 
  -5   1   7        8.61        8.87      2.61 o 
  -4   1   7      435.43      481.61      9.19 o 
  -3   1   7     5272.56     5556.94     93.65 o 
  -2   1   7      132.37      143.46      3.98 o 
  -1   1   7      877.81      695.87     23.94 o 
   0   1   7    36875.35    35212.81   1244.55 o 
   1   1   7        5.84       -1.36      1.36 o 
   2   1   7      300.74      453.65     11.82 o 
   3   1   7      640.49      612.87     16.33 o 
   4   1   7       67.21       56.92     15.87 o 
   5   1   7      187.11      177.15      8.40 o 
   6   1   7        6.77        2.53      3.16 o 
   7   1   7       88.92      143.14      5.96 o 
   8   1   7        5.08        1.30      2.81 o 
   9   1   7       39.70       29.72      5.35 o 
  10   1   7        0.33       -0.76      4.98 o 
 -11   2   7        0.03       -2.64     11.53 o 
 -10   2   7        0.15        8.72      8.46 o 
  -9   2   7       73.50       65.68      8.39 o 
  -8   2   7       68.61      105.73     36.57 o 
  -7   2   7      167.91      162.23     12.71 o 
  -6   2   7        1.95        5.14      3.77 o 
  -5   2   7      424.73      401.51     19.39 o 
  -4   2   7      327.35      375.05      9.56 o 
  -3   2   7     1277.47     1302.63     34.94 o 
  -2   2   7      773.87      918.02     52.32 o 
  -1   2   7      600.90      581.72     11.51 o 
   1   2   7    13507.04    13363.69    363.21 o 
   2   2   7     4003.53     4060.93     88.65 o 
   3   2   7      497.70      467.84     13.16 o 
   4   2   7        4.52       18.07      3.29 o 
   5   2   7        5.06       17.95      3.58 o 
   6   2   7      185.97      121.23     23.08 o 
   7   2   7       53.51       32.17      5.33 o 
   8   2   7       80.77       46.14     14.51 o 
   9   2   7        8.53       -2.47     11.12 o 
  10   2   7        2.59        7.83     10.12 o 
 -11   3   7        0.03       -3.07      9.80 o 
 -10   3   7        0.36       -7.70      9.10 o 
  -9   3   7        2.87       -5.21      5.99 o 
  -8   3   7      142.65      162.90     12.90 o 
  -7   3   7        4.13       15.58      4.74 o 
  -6   3   7      562.18      547.53     13.74 o 
  -5   3   7       57.89       67.03     11.44 o 
  -4   3   7     3613.65     4148.25     73.54 o 
  -3   3   7      301.41      307.45     12.84 o 
  -2   3   7        4.65        9.67      4.60 o 
  -1   3   7    18233.18    17568.42     91.84 o 
   0   3   7       79.03       73.84      4.05 o 
   1   3   7     2758.64     2526.53     36.48 o 
   2   3   7    12932.95    12791.39    347.29 o 
   3   3   7      248.54      324.90      8.56 o 
   4   3   7      216.06      205.61      7.67 o 
   5   3   7       64.95       45.58     15.32 o 
   6   3   7      746.56      929.15     80.81 o 
   7   3   7       11.54       14.97      5.10 o 
   8   3   7        0.01        4.42      6.84 o 
   9   3   7        0.97       -0.47      6.69 o 
  10   3   7       77.74       72.47     14.00 o 
 -10   4   7       35.09       42.33     12.82 o 
  -9   4   7        6.48        3.15      6.53 o 
  -8   4   7       46.54       45.27      5.33 o 
  -7   4   7       54.47       60.55      7.57 o 
  -6   4   7      602.02      542.46     15.24 o 
  -5   4   7       11.31       15.04      4.15 o 
  -4   4   7      331.51      349.16     17.31 o 
  -3   4   7      166.66      149.65      7.16 o 
  -2   4   7      258.03      237.98      8.02 o 
  -1   4   7      200.14      238.43      6.47 o 
   0   4   7      230.55      190.99      3.39 o 
   1   4   7    13086.77    12802.12    548.75 o 
   2   4   7      560.14      493.86     22.70 o 
   3   4   7     1044.27      878.35     23.38 o 
   4   4   7      124.22      111.94     10.26 o 
   5   4   7       16.65       32.28      4.20 o 
   6   4   7      182.02      161.85     15.13 o 
   7   4   7      413.04      415.96     40.18 o 
   8   4   7      357.41      331.20     56.25 o 
   9   4   7       20.83       11.38      6.51 o 
  10   4   7       20.61       16.74     15.21 o 
 -10   5   7        1.02       -3.57      5.87 o 
  -9   5   7        4.03       23.27      8.54 o 
  -8   5   7        7.68        5.79      5.99 o 
  -7   5   7       35.54       34.98      5.15 o 
  -6   5   7       91.39      115.71      6.73 o 
  -5   5   7     1328.71     1477.33     33.32 o 
  -4   5   7      356.38      442.53     18.93 o 
  -3   5   7        6.29        0.72      3.19 o 
  -2   5   7        4.99       10.04      3.16 o 
  -1   5   7     5261.62     4963.87     52.91 o 
   0   5   7      288.91      336.54     12.93 o 
   1   5   7      243.02      159.88      4.11 o 
   2   5   7        9.04        5.68      4.47 o 
   3   5   7      442.59      427.12     11.12 o 
   4   5   7      221.74      235.74      7.13 o 
   5   5   7        1.19        0.39      5.04 o 
   6   5   7        0.08       -4.25      4.25 o 
   7   5   7        0.01       -3.37      4.63 o 
   8   5   7        2.09       -1.62     14.06 o 
   9   5   7       22.37       21.93      8.00 o 
  10   5   7       11.14       13.58      7.23 o 
 -10   6   7        0.65       -7.67      7.67 o 
  -9   6   7        9.42        7.22      6.79 o 
  -8   6   7        9.91        7.91      6.80 o 
  -7   6   7      112.96       71.53     13.81 o 
  -6   6   7       53.74       55.16     12.71 o 
  -5   6   7      215.09      210.48      6.68 o 
  -4   6   7     2550.01     2564.55    112.42 o 
  -3   6   7       19.19       27.83      4.08 o 
  -2   6   7     1260.96     1314.82     39.13 o 
  -1   6   7      351.64      366.89      8.63 o 
   0   6   7     2053.11     1985.39     89.15 o 
   1   6   7      106.37      115.12      3.64 o 
   2   6   7      765.61      801.66     70.66 o 
   3   6   7        0.22       -0.16      3.22 o 
   4   6   7      368.24      363.83      9.48 o 
   5   6   7       71.90       45.87      4.36 o 
   6   6   7        0.89        0.20      4.08 o 
   7   6   7       13.56       11.59      4.87 o 
   8   6   7       90.29       96.75      9.08 o 
   9   6   7       46.10       43.54     13.54 o 
  10   6   7        0.48        2.75      7.27 o 
 -10   7   7        0.15       -0.16      6.98 o 
  -9   7   7       12.10       21.10      6.53 o 
  -8   7   7       67.32       85.00      9.68 o 
  -7   7   7      329.71      377.86     11.58 o 
  -6   7   7        0.08        4.40      4.43 o 
  -5   7   7       34.80       29.59      4.79 o 
  -4   7   7       98.94       83.63      5.14 o 
  -3   7   7      423.69      497.19     12.53 o 
  -2   7   7       50.37       39.01      5.44 o 
  -1   7   7       72.59       45.85      3.26 o 
   0   7   7      368.69      365.99      6.58 o 
   1   7   7      835.09      671.83     27.54 o 
   2   7   7     1511.13     1532.80     47.18 o 
   3   7   7       55.97       80.95      8.64 o 
   4   7   7      371.06      392.68     14.65 o 
   5   7   7      348.28      387.29     17.91 o 
   6   7   7       39.75       26.77      4.56 o 
   7   7   7      186.93      182.29     25.80 o 
   8   7   7       17.34       14.27      9.02 o 
   9   7   7       14.71       27.99      7.38 o 
  -9   8   7        2.00        2.06     14.86 o 
  -8   8   7       80.91      123.94     16.10 o 
  -7   8   7       26.59        1.05     18.36 o 
  -6   8   7        6.82       -2.20      4.12 o 
  -5   8   7       16.10       14.17      5.68 o 
  -4   8   7      146.54      123.04      7.51 o 
  -3   8   7        9.64        7.56      3.97 o 
  -2   8   7     2145.77     2130.48     38.67 o 
  -1   8   7      157.82      135.64      9.35 o 
   0   8   7       18.98       21.29      2.88 o 
   1   8   7       70.90       81.96      4.27 o 
   2   8   7      168.35      182.48      6.17 o 
   3   8   7      136.41      136.68     15.59 o 
   4   8   7        6.82       -0.52      6.03 o 
   5   8   7       14.17       12.54      4.23 o 
   6   8   7        3.20        6.08      4.36 o 
   7   8   7       19.92       18.58      7.82 o 
   8   8   7        0.25        8.22     13.03 o 
   9   8   7       34.68       23.75     12.93 o 
  -9   9   7        5.47       17.34      7.58 o 
  -8   9   7        0.28        1.30     11.36 o 
  -7   9   7        7.88        6.35      8.55 o 
  -6   9   7        0.25        5.20      8.18 o 
  -5   9   7       55.09       55.80      5.08 o 
  -4   9   7      312.57      332.59      8.95 o 
  -3   9   7       21.47       22.93      4.12 o 
  -2   9   7      322.07      365.04      9.51 o 
  -1   9   7      529.60      532.93     10.29 o 
   0   9   7      502.01      537.71     28.21 o 
   1   9   7        6.95       12.97      6.60 o 
   2   9   7       56.31       52.73     14.51 o 
   3   9   7      736.69      758.04     40.39 o 
   4   9   7     1250.57     1348.67     25.00 o 
   5   9   7      144.27      137.94      6.25 o 
   6   9   7       31.65       33.70     12.20 o 
   7   9   7        0.18        8.83      6.92 o 
   8   9   7        9.59       -0.54     16.00 o 
  -8  10   7        0.36       -7.40      7.40 o 
  -7  10   7       15.24        6.39      7.48 o 
  -6  10   7       41.56       29.14      7.51 o 
  -5  10   7       45.84       45.65      8.05 o 
  -4  10   7       69.12       76.00      5.56 o 
  -3  10   7      182.58      197.04      7.18 o 
  -2  10   7      137.88      123.99      6.48 o 
  -1  10   7       92.58       70.45      4.33 o 
   0  10   7      111.01      110.79      4.01 o 
   1  10   7       14.55       13.68      3.14 o 
   2  10   7        0.97       -2.37      3.95 o 
   3  10   7        0.03        5.79      3.86 o 
   4  10   7       81.10       85.54      5.36 o 
   5  10   7       12.88       10.91      7.43 o 
   6  10   7       44.13       47.25      8.31 o 
   7  10   7        2.40        3.01      7.78 o 
   8  10   7       14.21       13.36      9.59 o 
  -8  11   7        4.12       -3.33      8.93 o 
  -7  11   7        0.09       -0.76      8.18 o 
  -6  11   7       67.60       78.26      8.83 o 
  -5  11   7      188.72      189.77     11.08 o 
  -4  11   7       25.54       21.42     17.83 o 
  -3  11   7       71.34       64.65      7.16 o 
  -2  11   7        2.69        3.86      6.22 o 
  -1  11   7      545.83      480.59     10.07 o 
   0  11   7      227.86      247.63      7.04 o 
   1  11   7       17.09       15.49      3.25 o 
   2  11   7       32.38        9.74      5.25 o 
   3  11   7      676.11      864.48     50.62 o 
   4  11   7      148.22      151.76      9.69 o 
   5  11   7        3.24        0.57      5.80 o 
   6  11   7      110.71      141.44      9.91 o 
   7  11   7        0.02       -7.62      7.62 o 
  -7  12   7        0.91       -7.27      7.27 o 
  -6  12   7        1.63        2.11      9.03 o 
  -5  12   7        6.01        4.34      7.15 o 
  -4  12   7       13.28       15.62     11.23 o 
  -3  12   7       79.13       65.94      9.67 o 
  -2  12   7        0.93        7.87      5.65 o 
  -1  12   7      242.70      227.10     13.52 o 
   0  12   7       71.24       77.18      4.16 o 
   1  12   7      129.52      141.62     12.92 o 
   2  12   7        2.18        3.80      9.32 o 
   3  12   7      116.46      138.85     10.12 o 
   4  12   7       58.47       61.67      8.05 o 
   5  12   7       14.43       11.02      6.87 o 
   6  12   7        4.03       13.23      7.43 o 
   7  12   7       19.66       23.36      9.27 o 
  -6  13   7       24.66       22.93      8.08 o 
  -5  13   7       11.04       -1.90      8.54 o 
  -4  13   7        0.11        3.48      5.93 o 
  -3  13   7        0.18       -7.94      7.94 o 
  -2  13   7        0.13       -6.93      6.93 o 
  -1  13   7        2.54       -1.28      5.34 o 
   0  13   7       10.11       13.13      4.87 o 
   1  13   7       10.29        3.30      5.28 o 
   2  13   7       42.91       35.10     15.91 o 
   3  13   7      112.25       95.84      9.31 o 
   4  13   7        0.00       -6.47      6.47 o 
   5  13   7        0.27        5.06      7.41 o 
   6  13   7       21.51       25.82      9.40 o 
  -5  14   7       14.19        6.77      8.66 o 
  -4  14   7        4.22       -3.76      6.77 o 
  -3  14   7       12.10        1.91      6.91 o 
  -2  14   7       11.05        9.19     24.45 o 
  -1  14   7        4.00       12.29      5.66 o 
   0  14   7        0.05       -5.57      5.57 o 
   1  14   7       64.86       79.42      7.14 o 
   2  14   7       49.44       37.42      9.45 o 
   3  14   7       35.50       40.32      7.38 o 
   4  14   7       14.91        7.58      7.40 o 
   5  14   7        0.07       -6.63      6.63 o 
  -3  15   7        2.11        8.37      8.38 o 
  -2  15   7       10.79       15.85     16.00 o 
  -1  15   7        7.32       14.16      6.46 o 
   0  15   7       53.91       64.99      6.58 o 
   1  15   7        3.34       -5.89      5.89 o 
   2  15   7        0.14       -0.55      7.90 o 
   3  15   7        9.76       22.20     10.51 o 
 -10   0   8       62.61       46.21     10.61 o 
  -8   0   8        8.19        9.64      8.75 o 
  -6   0   8      742.05      770.63     19.60 o 
  -4   0   8     1994.27     2097.91    157.55 o 
  -2   0   8       38.76       63.50      5.44 o 
   0   0   8    20651.74    17228.42    136.74 o 
   2   0   8      461.81      782.19     58.08 o 
   4   0   8      266.06      275.37      7.40 o 
   6   0   8       18.20        7.68      4.78 o 
   8   0   8      139.42       65.50      5.94 o 
  10   0   8        0.56        5.12      6.70 o 
 -11   1   8        0.19        8.94      7.45 o 
 -10   1   8        3.56        8.15     11.55 o 
  -9   1   8       56.18       58.14      5.41 o 
  -8   1   8      153.88      135.13      4.78 o 
  -7   1   8      546.21      579.28     21.57 o 
  -6   1   8        0.44        1.57      2.79 o 
  -5   1   8      246.81      266.68      5.10 o 
  -4   1   8     3049.92     3607.47     88.77 o 
  -3   1   8     1814.43     1814.49     28.91 o 
  -2   1   8     1150.29     1193.54     58.85 o 
  -1   1   8    24952.97    25430.46    378.78 o 
   0   1   8     3169.30     3229.51     75.48 o 
   1   1   8     1618.27     1321.23     17.75 o 
   2   1   8     1513.53     1716.37     37.95 o 
   3   1   8      209.62      182.73     13.60 o 
   4   1   8       76.72       63.48     13.01 o 
   5   1   8     1366.83     1429.43     32.46 o 
   6   1   8      802.74      853.07     21.74 o 
   7   1   8      108.27       68.09      4.03 o 
   8   1   8       35.67       31.50      3.30 o 
   9   1   8        5.39        8.91      4.70 o 
  10   1   8       63.46       71.51      7.17 o 
 -11   2   8        1.97       -3.50      9.53 o 
 -10   2   8        0.28       -8.67      8.67 o 
  -9   2   8        5.54       -2.94      7.86 o 
  -8   2   8       43.04       49.53      5.21 o 
  -7   2   8     1897.44     1963.12     62.50 o 
  -6   2   8       65.17       78.48     26.85 o 
  -5   2   8      193.42      183.38      5.90 o 
  -4   2   8     3335.52     3229.22     52.19 o 
  -3   2   8      255.32      253.99     10.12 o 
  -2   2   8     1344.29     1548.69     38.05 o 
  -1   2   8    30490.26    29430.21    116.92 o 
   0   2   8     8224.51     7681.08    103.19 o 
   1   2   8      959.97      827.65     44.72 o 
   2   2   8     2068.72     1974.08     62.39 o 
   3   2   8      242.40      276.02      7.27 o 
   4   2   8      229.15      275.20      6.89 o 
   5   2   8      569.91      626.52     16.04 o 
   6   2   8        1.60       -7.25     12.20 o 
   7   2   8      168.78       99.93     38.08 o 
   8   2   8        2.48        7.49      5.71 o 
   9   2   8       22.45        4.36     10.58 o 
  10   2   8       14.36       -0.09      9.16 o 
 -11   3   8        0.43       -2.64      9.42 o 
 -10   3   8        0.12       23.05      7.92 o 
  -9   3   8       94.63       72.51      8.35 o 
  -8   3   8       58.51       49.85      5.10 o 
  -7   3   8      321.65      358.20      8.66 o 
  -6   3   8       15.61       19.52      9.72 o 
  -5   3   8       56.39       72.25      6.30 o 
  -4   3   8       54.90       39.88      8.97 o 
  -3   3   8     1666.70     1541.17     37.54 o 
  -2   3   8      502.41      470.35     13.65 o 
  -1   3   8      739.82      710.53     16.17 o 
   0   3   8       27.24       31.36      3.63 o 
   1   3   8      652.04      553.06     20.80 o 
   2   3   8      166.72      160.56      4.90 o 
   3   3   8       93.53      104.86      5.02 o 
   4   3   8      825.38      942.65     44.59 o 
   5   3   8      238.44      255.20      6.80 o 
   6   3   8      105.96      109.65      9.13 o 
   7   3   8      271.68      260.58     35.30 o 
   8   3   8       30.35       30.01      6.49 o 
   9   3   8      156.32      177.01     27.87 o 
  10   3   8        5.02       -8.00      8.00 o 
 -10   4   8        0.02       -5.71      7.59 o 
  -9   4   8       13.21       10.31      8.32 o 
  -8   4   8        0.22        3.71      8.59 o 
  -7   4   8      523.10      483.61     10.63 o 
  -6   4   8       13.69        6.87      8.24 o 
  -5   4   8       48.74       60.48      5.22 o 
  -4   4   8      885.42      896.80     28.42 o 
  -3   4   8       18.61       11.73      3.41 o 
  -2   4   8       96.35      107.13      4.18 o 
  -1   4   8      677.46      706.74     14.27 o 
   0   4   8     4202.61     3820.08     78.25 o 
   1   4   8      594.15      585.56     12.89 o 
   2   4   8     1068.26     1050.51     31.72 o 
   3   4   8     3458.30     3430.57    112.93 o 
   4   4   8      438.23      516.97     15.24 o 
   5   4   8       42.61       57.48      7.51 o 
   6   4   8        0.02       -2.03      4.09 o 
   7   4   8       20.74       18.14     10.82 o 
   8   4   8       10.02       14.98      7.54 o 
   9   4   8       21.76       15.58     10.12 o 
  10   4   8       59.76       42.34     15.56 o 
 -10   5   8        3.12        6.83      9.67 o 
  -9   5   8        4.38       13.56      7.26 o 
  -8   5   8        3.13        9.18      7.23 o 
  -7   5   8       25.77       33.70      8.13 o 
  -6   5   8      313.26      270.30      7.61 o 
  -5   5   8       17.33       30.55     10.26 o 
  -4   5   8     1091.57     1153.66     42.14 o 
  -3   5   8     1222.06     1272.01     33.18 o 
  -2   5   8     1463.28     1425.95     35.58 o 
  -1   5   8       13.71        8.95      2.32 o 
   0   5   8     2436.98     2408.12     65.65 o 
   1   5   8      619.76      623.11     17.82 o 
   2   5   8     1570.16     1412.74     72.54 o 
   3   5   8     5982.59     6047.02     67.73 o 
   4   5   8     1394.15     1438.43     41.36 o 
   5   5   8        0.10        1.71      3.63 o 
   6   5   8      636.44      656.35     19.88 o 
   7   5   8        0.73        6.09      4.00 o 
   8   5   8       33.60       27.99      7.47 o 
   9   5   8        0.57       11.22     14.51 o 
  10   5   8       16.40       19.73      7.34 o 
 -10   6   8        9.73        5.06     14.35 o 
  -9   6   8        0.37       10.82      7.01 o 
  -8   6   8      161.24      198.74     36.41 o 
  -7   6   8        2.47        2.42      4.82 o 
  -6   6   8      324.33      283.31      7.99 o 
  -5   6   8      763.90      892.73     24.63 o 
  -4   6   8      129.13       72.31     15.38 o 
  -3   6   8      714.67      800.42     25.94 o 
  -2   6   8      439.33      467.15     34.87 o 
  -1   6   8      353.04      361.39      8.19 o 
   0   6   8     4632.85     5089.40    248.61 o 
   1   6   8     2032.23     1926.05     86.35 o 
   2   6   8      169.76      166.76      5.67 o 
   3   6   8      312.34      264.87      7.04 o 
   4   6   8      205.26      189.86      6.33 o 
   5   6   8        1.73       -3.61      3.61 o 
   6   6   8      299.66      296.28     19.74 o 
   7   6   8        1.50        3.47      4.09 o 
   8   6   8       77.74       70.64      8.86 o 
   9   6   8       36.31       38.64      9.67 o 
  10   6   8        0.74       -2.32      8.53 o 
 -10   7   8       11.70       26.67     19.04 o 
  -9   7   8        0.37        9.10      7.65 o 
  -8   7   8       11.95       34.92     17.42 o 
  -7   7   8        1.18        7.14      7.06 o 
  -6   7   8       67.03       62.18      9.75 o 
  -5   7   8        5.14        0.02      4.30 o 
  -4   7   8       30.94       23.47      4.74 o 
  -3   7   8      137.10      166.74      7.86 o 
  -2   7   8      212.01      171.10      6.15 o 
  -1   7   8      749.46      766.51     17.78 o 
   0   7   8      105.20       98.09      4.29 o 
   1   7   8      603.13      593.57     12.52 o 
   2   7   8      310.67      357.13     38.05 o 
   3   7   8        0.16       -3.07      3.07 o 
   4   7   8       50.78       62.06      7.16 o 
   5   7   8      223.66      246.27      9.02 o 
   6   7   8      234.02      207.82     11.01 o 
   7   7   8        4.32        8.80      6.06 o 
   8   7   8        3.28        5.11      6.69 o 
   9   7   8       21.13       23.40      8.25 o 
  -9   8   8        0.00        4.81      5.81 o 
  -8   8   8       22.51       17.08      8.46 o 
  -7   8   8      240.45      229.66     12.46 o 
  -6   8   8       12.06        3.91      6.22 o 
  -5   8   8      432.33      501.94     12.84 o 
  -4   8   8       70.17       52.18      5.09 o 
  -3   8   8     1616.72     1685.86     32.58 o 
  -2   8   8       14.75       15.04     10.07 o 
  -1   8   8       20.90       18.13      3.69 o 
   0   8   8      253.11      301.45     12.35 o 
   1   8   8      920.30      847.79     40.37 o 
   2   8   8        7.45        7.81      4.08 o 
   3   8   8       16.32       23.55      4.32 o 
   4   8   8      407.01      338.39      8.94 o 
   5   8   8       48.39       51.81      4.60 o 
   6   8   8       15.86       11.81      3.84 o 
   7   8   8       28.57       23.49      7.96 o 
   8   8   8        8.68        9.90      7.29 o 
   9   8   8        0.21        0.64      7.00 o 
  -9   9   8        3.11        4.31      8.74 o 
  -8   9   8        6.62       10.09      8.28 o 
  -7   9   8       27.08       36.76      9.80 o 
  -6   9   8       24.94       24.17      7.27 o 
  -5   9   8       76.13       67.59      5.20 o 
  -4   9   8       15.98        7.28      4.51 o 
  -3   9   8       32.67       27.61      6.49 o 
  -2   9   8       53.87       34.53      4.85 o 
  -1   9   8      308.97      290.04     14.95 o 
   0   9   8      661.22      722.57     17.33 o 
   1   9   8        1.80        2.61      3.23 o 
   2   9   8       13.05       15.45      7.92 o 
   3   9   8     1633.63     1766.80     58.08 o 
   4   9   8      158.33      117.35      8.32 o 
   5   9   8      108.09      112.62      5.76 o 
   6   9   8       56.58       44.68      8.36 o 
   7   9   8        2.80        3.86      6.74 o 
   8   9   8        2.19       -1.02     10.04 o 
  -8  10   8        1.67       -1.20      7.56 o 
  -7  10   8       17.64       25.60     22.19 o 
  -6  10   8        7.71        4.89     10.53 o 
  -5  10   8        1.99        8.34      5.85 o 
  -4  10   8      267.02      267.97     20.41 o 
  -3  10   8      133.01      153.30      6.36 o 
  -2  10   8       31.60       37.53      4.30 o 
  -1  10   8      178.74      186.97      5.26 o 
   0  10   8       46.89       38.40      4.19 o 
   1  10   8       14.12       18.62      3.13 o 
   2  10   8      304.79      347.43     17.40 o 
   3  10   8      647.63      665.91     17.69 o 
   4  10   8        0.25        0.07      3.71 o 
   5  10   8      335.03      312.91     13.95 o 
   6  10   8        8.51       18.54      6.97 o 
   7  10   8       11.54       13.88      8.88 o 
   8  10   8       13.95       20.01     10.64 o 
  -8  11   8        7.82       26.10      7.71 o 
  -7  11   8        3.57       14.16     11.50 o 
  -6  11   8        0.02        6.49      7.25 o 
  -5  11   8        8.82       16.83      7.33 o 
  -4  11   8        3.83       11.98      6.60 o 
  -3  11   8       27.09       23.45      4.53 o 
  -2  11   8      303.24      379.35      8.81 o 
  -1  11   8       87.04       81.82      4.66 o 
   0  11   8       12.46        2.62      4.93 o 
   1  11   8        7.88       13.31      3.30 o 
   2  11   8      165.79      192.19     20.84 o 
   3  11   8       21.33       23.37      5.14 o 
   4  11   8      258.63      264.04     11.21 o 
   5  11   8      211.51      219.61     21.41 o 
   6  11   8       41.54       44.31      8.86 o 
   7  11   8       22.11       36.25     11.07 o 
  -7  12   8        5.76       -6.69      6.69 o 
  -6  12   8        0.44       10.21      7.23 o 
  -5  12   8        2.99        3.36      7.34 o 
  -4  12   8      318.42      348.91     25.02 o 
  -3  12   8        0.42       11.78      5.79 o 
  -2  12   8       83.62       79.74      9.96 o 
  -1  12   8        9.52        0.81      8.16 o 
   0  12   8       93.74      106.71      9.38 o 
   1  12   8      152.24      134.13     10.65 o 
   2  12   8      111.96      128.70      8.79 o 
   3  12   8       47.51       60.69      7.64 o 
   4  12   8       26.40       23.04     11.85 o 
   5  12   8        0.50       -8.82      9.96 o 
   6  12   8        0.22       -6.81      7.95 o 
  -6  13   8        0.01       -8.16      8.16 o 
  -5  13   8        0.07       -3.67      7.66 o 
  -4  13   8        0.58        0.74      6.97 o 
  -3  13   8       11.71       15.78      8.30 o 
  -2  13   8        8.93        1.99     12.06 o 
  -1  13   8       34.52       26.78     12.77 o 
   0  13   8        4.02        5.85      4.23 o 
   1  13   8       51.70       75.67      6.94 o 
   2  13   8       49.55       44.81      9.37 o 
   3  13   8        4.91       -8.51      8.51 o 
   4  13   8       10.20        3.92      8.47 o 
   5  13   8        6.03        5.26      8.41 o 
   6  13   8        0.03       -8.59      8.59 o 
  -5  14   8        2.38       -1.96      7.25 o 
  -4  14   8       11.32       14.81      7.45 o 
  -3  14   8        2.96        8.51     22.08 o 
  -2  14   8       28.73        3.54     32.93 o 
  -1  14   8      101.26       75.50     13.77 o 
   0  14   8        6.73       14.01      5.46 o 
   1  14   8       88.14       85.27     10.33 o 
   2  14   8      134.93      157.96     12.08 o 
   3  14   8       13.04       16.08      8.49 o 
   4  14   8       22.43       26.22      8.94 o 
  -3  15   8       13.38       -9.07     13.36 o 
  -2  15   8       16.60       21.97     22.00 o 
  -1  15   8       21.74        5.59      9.46 o 
   0  15   8        0.00        3.24      5.68 o 
   1  15   8       16.34       19.77      5.71 o 
   2  15   8       41.90       20.13     14.38 o 
   3  15   8       26.33       27.08      8.13 o 
 -11   0   9        1.49       14.86     10.50 o 
  -9   0   9       25.11       27.06      9.61 o 
  -7   0   9      606.44      579.51     15.19 o 
  -5   0   9      113.13      103.00      7.81 o 
  -3   0   9      177.72      179.52      5.28 o 
  -1   0   9        0.79        2.87      1.72 o 
   1   0   9     3008.70     2414.98     48.78 o 
   3   0   9       59.49       30.28      6.73 o 
   5   0   9       28.33       20.21      3.71 o 
   7   0   9     1282.42     1016.92     59.51 o 
   9   0   9        9.62       -4.64     10.29 o 
 -11   1   9        3.36        9.54      7.40 o 
 -10   1   9       26.18       46.72      8.02 o 
  -9   1   9       46.40       39.65      5.92 o 
  -8   1   9       23.06       53.99      7.22 o 
  -7   1   9      102.63       97.92      8.15 o 
  -6   1   9      519.45      490.33     24.90 o 
  -5   1   9       35.05       28.57      3.37 o 
  -4   1   9     2242.94     2424.57     42.56 o 
  -3   1   9       76.25       62.87      5.77 o 
  -2   1   9    12016.13    11728.73    263.96 o 
  -1   1   9     1283.55     1128.23     17.57 o 
   0   1   9       78.15       32.26     32.77 o 
   1   1   9      134.49       93.65      5.43 o 
   2   1   9      374.79      389.63      7.91 o 
   3   1   9      323.88      315.35      5.87 o 
   4   1   9       11.01        1.59      2.51 o 
   5   1   9        0.08        1.40      2.61 o 
   6   1   9       40.34       21.01      3.55 o 
   7   1   9       44.08       46.97      4.65 o 
   8   1   9       50.81       63.95      4.07 o 
   9   1   9       79.93       88.30      6.83 o 
  10   1   9        0.26        3.73      5.32 o 
 -11   2   9        0.28       13.95     10.23 o 
 -10   2   9        4.65        8.35     10.34 o 
  -9   2   9       53.65       38.57      7.27 o 
  -8   2   9        1.63        7.65      4.05 o 
  -7   2   9       17.59       12.88      4.71 o 
  -6   2   9      507.18      561.29     34.79 o 
  -5   2   9      136.59      120.29      5.24 o 
  -4   2   9      552.71      474.51     13.58 o 
  -3   2   9     4384.81     5007.23     65.57 o 
  -2   2   9       17.03       12.35      2.59 o 
  -1   2   9    11845.52    12275.55    146.13 o 
   1   2   9     4229.37     4178.14    154.57 o 
   2   2   9     1845.98     2412.11     72.92 o 
   3   2   9     3522.25     3756.28     56.08 o 
   4   2   9     3578.94     3619.84     76.42 o 
   5   2   9        0.58        7.57      3.96 o 
   6   2   9       79.64       73.19     18.20 o 
   7   2   9        5.58        1.22      4.28 o 
   8   2   9       26.14       16.67     10.31 o 
   9   2   9       21.88        4.88      7.78 o 
  10   2   9      112.28      117.80     11.23 o 
 -10   3   9       53.34       67.27     11.69 o 
  -9   3   9        0.59       12.92      6.77 o 
  -8   3   9        9.89       27.60      6.60 o 
  -7   3   9       15.20       22.19      4.96 o 
  -6   3   9      552.91      531.80     12.75 o 
  -5   3   9        6.24        5.95      4.09 o 
  -4   3   9      223.61      242.51      7.12 o 
  -3   3   9      121.26      126.91      5.52 o 
  -2   3   9     1208.39     1090.99     34.22 o 
  -1   3   9       50.30       80.24      2.95 o 
   0   3   9        8.46       24.04      4.61 o 
   1   3   9      536.31      606.01     19.17 o 
   2   3   9      233.94      184.54      5.25 o 
   3   3   9     1093.62     1014.92     62.63 o 
   4   3   9       54.42       85.36      4.85 o 
   5   3   9      429.75      405.49     10.83 o 
   6   3   9       47.96       41.71      7.76 o 
   7   3   9        2.46       -1.54      5.76 o 
   8   3   9      256.95      256.49     35.89 o 
   9   3   9        3.02        8.22      7.62 o 
  10   3   9       26.30       37.68     10.50 o 
 -10   4   9        0.06       -8.19      8.19 o 
  -9   4   9       28.07       23.26      6.79 o 
  -8   4   9       25.58       27.86      7.61 o 
  -7   4   9       27.03       16.81     13.22 o 
  -6   4   9     1727.32     1785.56     56.31 o 
  -5   4   9      920.09      987.50     27.42 o 
  -4   4   9      386.47      364.41      9.50 o 
  -3   4   9       22.09       34.99      3.60 o 
  -2   4   9      198.18      172.55      4.95 o 
  -1   4   9      110.73       71.73      2.85 o 
   0   4   9     9521.93     9738.25    126.29 o 
   1   4   9     6864.73     6967.68    263.70 o 
   2   4   9      799.09      891.43     45.56 o 
   3   4   9       69.69      105.92     10.58 o 
   4   4   9      797.37      881.69     29.22 o 
   5   4   9      256.12      331.96     10.14 o 
   6   4   9      436.88      432.20     19.09 o 
   7   4   9        8.42        8.65      6.49 o 
   8   4   9      200.93      233.05     46.23 o 
   9   4   9        0.19       -2.99      8.59 o 
  10   4   9       26.80       12.40      8.24 o 
 -10   5   9       19.43       17.81      7.52 o 
  -9   5   9        1.35       -0.43      6.44 o 
  -8   5   9        0.36       -3.79      8.71 o 
  -7   5   9      344.29      370.85      9.00 o 
  -6   5   9        6.59       12.69      4.75 o 
  -5   5   9       68.20       67.26      4.96 o 
  -4   5   9       75.99       63.29      5.01 o 
  -3   5   9     3487.75     3597.14     79.65 o 
  -2   5   9      272.90      318.58     16.56 o 
  -1   5   9      347.45      323.19      7.85 o 
   0   5   9      774.92      796.68     40.67 o 
   1   5   9      931.53      954.52     38.52 o 
   2   5   9      232.81      246.14      7.20 o 
   3   5   9        0.17        9.41      4.47 o 
   4   5   9      262.07      297.34     14.57 o 
   5   5   9      500.34      455.43     15.59 o 
   6   5   9       10.08        2.02      4.22 o 
   7   5   9       39.35       31.77     11.28 o 
   8   5   9        0.20        2.48      6.92 o 
   9   5   9       52.72       52.99      8.83 o 
  10   5   9        1.59        3.64      6.69 o 
 -10   6   9        2.12        9.92      8.66 o 
  -9   6   9        1.85       -5.72      7.84 o 
  -8   6   9       19.13        9.98      8.54 o 
  -7   6   9       97.57       86.55     25.47 o 
  -6   6   9       51.99       50.77      7.73 o 
  -5   6   9      106.38      124.90      6.00 o 
  -4   6   9      861.24      805.58     24.79 o 
  -3   6   9      400.30      409.58     11.11 o 
  -2   6   9      908.96      843.66     27.30 o 
  -1   6   9      725.33      758.67     22.15 o 
   0   6   9     1999.87     1756.56     59.33 o 
   1   6   9      280.20      250.23      8.46 o 
   2   6   9      405.25      438.85     11.78 o 
   3   6   9     2576.49     2631.45     43.61 o 
   4   6   9        5.35        3.81      3.65 o 
   5   6   9       82.50       83.01      5.19 o 
   6   6   9      134.40      114.27     24.91 o 
   7   6   9      198.44      188.03     42.95 o 
   8   6   9        7.19        0.18      6.91 o 
   9   6   9        5.66        0.89      7.22 o 
 -10   7   9       10.02       17.56      9.02 o 
  -9   7   9       33.72       46.97     20.63 o 
  -8   7   9        1.23        3.08     12.33 o 
  -7   7   9       33.19       64.02     13.49 o 
  -6   7   9       36.15       25.92      4.34 o 
  -5   7   9        7.16        9.11      4.00 o 
  -4   7   9       35.59       40.98      4.48 o 
  -3   7   9       77.11       64.13     12.55 o 
  -2   7   9        2.30       -3.14      3.14 o 
  -1   7   9     2959.35     2821.31     88.42 o 
   0   7   9      131.10       91.59     11.11 o 
   1   7   9      378.05      372.87     14.26 o 
   2   7   9      519.82      529.19     26.36 o 
   3   7   9       93.00       82.63     15.91 o 
   4   7   9      119.44      110.39      5.79 o 
   5   7   9      285.17      307.64     14.41 o 
   6   7   9       65.81       69.18      5.02 o 
   7   7   9        8.76        9.57      6.90 o 
   8   7   9       32.23       33.54      8.55 o 
   9   7   9       57.33       79.94     19.90 o 
  -9   8   9        6.42        6.75     10.39 o 
  -8   8   9        0.61       -6.51     14.57 o 
  -7   8   9       14.96       14.05     11.69 o 
  -6   8   9        1.98       -3.96      3.96 o 
  -5   8   9      288.38      305.35     16.78 o 
  -4   8   9      101.57      114.05      5.83 o 
  -3   8   9      461.27      471.90     12.16 o 
  -2   8   9       35.61       45.13      4.90 o 
  -1   8   9      448.11      503.04     10.22 o 
   0   8   9     1237.81     1216.69     34.61 o 
   1   8   9      190.74      129.97      8.22 o 
   2   8   9        0.14        4.56      6.73 o 
   3   8   9        1.11       -0.60      3.96 o 
   4   8   9        2.23       14.06      5.63 o 
   5   8   9        0.19       -0.26      3.43 o 
   6   8   9       23.43       36.87      6.89 o 
   7   8   9       50.77       41.40      9.84 o 
   8   8   9        6.76        9.88      8.35 o 
   9   8   9        0.02        9.92     13.46 o 
  -9   9   9        6.39       -1.52      7.43 o 
  -8   9   9        7.18       22.47      9.35 o 
  -7   9   9       48.23       52.87      8.50 o 
  -6   9   9      161.28      166.29      9.65 o 
  -5   9   9        1.99       -0.21      3.74 o 
  -4   9   9        0.59        6.73      6.06 o 
  -3   9   9       14.18       13.80      6.62 o 
  -2   9   9     1244.76     1289.68     27.40 o 
  -1   9   9      545.85      510.76     10.49 o 
   0   9   9      781.43      803.66     38.91 o 
   1   9   9      362.95      392.57     10.41 o 
   2   9   9      278.72      291.84     37.56 o 
   3   9   9      163.83      138.54      6.63 o 
   4   9   9       19.93       24.69      4.23 o 
   5   9   9       93.56      103.43      5.50 o 
   6   9   9       17.65       22.09      6.76 o 
   7   9   9        4.26        7.80      8.49 o 
   8   9   9       33.26       33.07      9.42 o 
  -8  10   9        7.19       17.46      8.30 o 
  -7  10   9       35.39       22.14      9.32 o 
  -6  10   9        9.07        0.32     13.84 o 
  -5  10   9       26.82       37.80     15.81 o 
  -4  10   9       73.08       62.10      5.01 o 
  -3  10   9      188.94      194.22      6.74 o 
  -2  10   9        1.88        5.13      3.67 o 
  -1  10   9        5.15       -0.56      3.98 o 
   0  10   9      105.18      103.68      7.71 o 
   1  10   9        0.32       -0.79      3.26 o 
   2  10   9      207.52      192.89     12.17 o 
   3  10   9        0.94       -0.37      4.60 o 
   4  10   9       32.87       37.85      9.40 o 
   5  10   9        2.98       -4.92      5.55 o 
   6  10   9      206.38      216.88     11.30 o 
   7  10   9       50.15       44.31      8.94 o 
   8  10   9        0.55        5.94      8.45 o 
  -8  11   9        0.01        8.13     10.18 o 
  -7  11   9       44.50       67.59     14.08 o 
  -6  11   9       21.41       19.51      8.81 o 
  -5  11   9       13.68       19.48      8.16 o 
  -4  11   9        0.14       -3.28      6.52 o 
  -3  11   9       95.62      113.60      5.87 o 
  -2  11   9       46.98       43.18      7.22 o 
  -1  11   9       24.26       14.92      3.76 o 
   0  11   9      193.50      196.11      4.96 o 
   1  11   9      230.69      225.34      7.95 o 
   2  11   9      284.67      266.08     20.36 o 
   3  11   9      112.80      113.15     23.29 o 
   4  11   9       37.16       45.02      8.19 o 
   5  11   9       22.24       26.48      7.10 o 
   6  11   9       74.48       79.27     14.38 o 
   7  11   9        3.78       11.89     11.04 o 
  -7  12   9        0.07       -5.81      9.50 o 
  -6  12   9        0.00        7.92      7.38 o 
  -5  12   9       25.48       37.78      7.03 o 
  -4  12   9        6.77        5.34      7.06 o 
  -3  12   9      164.13      155.68     10.40 o 
  -2  12   9        5.32        9.27      7.29 o 
  -1  12   9      175.79      171.80     16.98 o 
   0  12   9       21.95       18.72      5.84 o 
   1  12   9      239.29      233.95      9.25 o 
   2  12   9        6.61       13.92      7.78 o 
   3  12   9      102.66       93.37     10.96 o 
   4  12   9       19.79       14.17      6.55 o 
   5  12   9       65.21       53.62      8.49 o 
   6  12   9        0.07       11.99      8.83 o 
  -6  13   9        0.10       -7.52      7.52 o 
  -5  13   9        4.77       10.98      7.97 o 
  -4  13   9        0.13       -2.15      6.86 o 
  -3  13   9      140.45      140.32     10.56 o 
  -2  13   9        1.65       11.22     10.39 o 
  -1  13   9        1.28        0.78      5.46 o 
   0  13   9       17.76       23.89      5.07 o 
   1  13   9       11.58        6.73      6.22 o 
   2  13   9       57.61       57.17     20.90 o 
   3  13   9       37.83       29.76      8.72 o 
   4  13   9       93.07       81.25     16.64 o 
   5  13   9       22.84       23.77      9.78 o 
  -5  14   9       33.57       48.88     10.82 o 
  -4  14   9        3.37       -3.52      7.19 o 
  -3  14   9       24.11       27.43      7.90 o 
  -2  14   9       14.70       11.52      9.27 o 
  -1  14   9       14.29        2.01      5.79 o 
   0  14   9       11.91        1.95      5.77 o 
   1  14   9       58.03       74.19      8.48 o 
   2  14   9        0.01       -0.47      7.92 o 
   3  14   9       52.56       73.87      9.52 o 
   4  14   9       22.53       -4.73     21.33 o 
  -3  15   9        1.12        3.37      9.88 o 
  -2  15   9       43.75       38.62     23.45 o 
  -1  15   9        8.71        5.54      7.14 o 
   0  15   9      111.15      123.57     11.11 o 
   1  15   9        6.73       -7.16      7.52 o 
   2  15   9        5.79       11.22      7.83 o 
 -10   0  10       17.84       -4.95     11.04 o 
  -8   0  10       15.60        5.12      4.27 o 
  -6   0  10      294.25      192.70      7.73 o 
  -4   0  10     4032.75     4266.77    102.92 o 
  -2   0  10     3127.87     3353.37     99.07 o 
   0   0  10     1219.84     1421.75     92.85 o 
   2   0  10      284.21      265.09      9.32 o 
   4   0  10       58.07       39.06      4.21 o 
   6   0  10      524.10      444.13     31.91 o 
   8   0  10       92.26       59.13     18.12 o 
  10   0  10       29.64       13.12      8.37 o 
 -11   1  10        1.64        8.63      6.71 o 
 -10   1  10        9.99       10.66     17.53 o 
  -9   1  10       21.96       20.23      6.37 o 
  -8   1  10      100.03      130.67      8.17 o 
  -7   1  10      790.09      790.62     54.40 o 
  -6   1  10      349.18      435.68     19.74 o 
  -5   1  10      221.69      249.45      7.02 o 
  -4   1  10       17.99       25.58      2.80 o 
  -3   1  10      841.06      712.57     12.62 o 
  -2   1  10     1346.40     1215.49     28.05 o 
  -1   1  10     4191.60     3866.59     86.68 o 
   0   1  10     5121.45     4936.57    184.96 o 
   1   1  10      206.32      247.84      8.60 o 
   3   1  10     1283.89     1380.53     60.29 o 
   4   1  10     3088.11     3004.55     47.90 o 
   5   1  10       90.75       72.52     13.23 o 
   6   1  10      436.37      500.78     12.90 o 
   7   1  10      324.76      360.41     19.08 o 
   8   1  10      198.89      240.59     17.22 o 
   9   1  10        8.44        2.44      4.77 o 
  10   1  10        5.02       12.13      4.83 o 
 -11   2  10        1.52        7.16      9.48 o 
 -10   2  10       12.16       25.10     11.47 o 
  -9   2  10      228.68      249.03     30.72 o 
  -8   2  10       16.61        5.32      4.08 o 
  -7   2  10        6.02        2.04      5.65 o 
  -6   2  10       86.55       50.92     18.47 o 
  -5   2  10      157.18      167.39      8.59 o 
  -4   2  10      143.13      146.94     10.56 o 
  -3   2  10     1019.30      924.99     30.10 o 
  -2   2  10      290.79      338.51     12.01 o 
  -1   2  10      447.04      416.76      8.90 o 
   0   2  10     2189.96     2723.10    160.50 o 
   1   2  10     3425.86     3425.66    106.47 o 
   2   2  10        0.10        0.38      2.76 o 
   3   2  10     1428.90     1559.13     36.51 o 
   4   2  10     1482.64     1570.55     36.05 o 
   5   2  10        1.47       -2.41      3.36 o 
   6   2  10        5.56       -0.41      6.92 o 
   7   2  10        3.07        8.08      4.27 o 
   8   2  10        2.42        4.40      5.99 o 
   9   2  10        3.71       12.61      6.91 o 
  10   2  10       15.57       -5.22     12.04 o 
 -10   3  10        8.15       18.42      8.89 o 
  -9   3  10       56.73       50.82      7.42 o 
  -8   3  10       47.98       71.31      5.12 o 
  -7   3  10        0.69        1.19      4.06 o 
  -6   3  10       29.33       33.31      8.40 o 
  -5   3  10       96.22      125.62      5.93 o 
  -4   3  10      116.58      108.43      5.12 o 
  -3   3  10        8.06       18.21      8.27 o 
  -2   3  10        7.80        0.21      2.59 o 
  -1   3  10      653.67      666.12     13.82 o 
   0   3  10     2259.85     2237.84     38.16 o 
   1   3  10      629.17      591.15     14.85 o 
   2   3  10        8.98       12.84      3.04 o 
   3   3  10     3098.12     3143.37     51.20 o 
   4   3  10      517.97      518.65     17.34 o 
   5   3  10      164.89      177.75      6.30 o 
   6   3  10      202.07      197.09      7.28 o 
   7   3  10      100.63      108.49     22.62 o 
   8   3  10       36.75       65.71     16.02 o 
   9   3  10       38.09       58.46      9.03 o 
  10   3  10        5.29        7.99      7.89 o 
 -10   4  10       11.89       14.54     11.69 o 
  -9   4  10       23.62        8.64      6.30 o 
  -8   4  10        0.26       14.84      7.20 o 
  -7   4  10       31.96       26.80      8.99 o 
  -6   4  10      229.59      257.58      7.86 o 
  -5   4  10      248.02      320.62     14.92 o 
  -4   4  10        1.29       -0.47      3.78 o 
  -3   4  10     1081.07     1007.26     49.68 o 
  -2   4  10       51.52       78.13      4.26 o 
  -1   4  10      297.59      259.48     15.33 o 
   0   4  10        1.14       -1.71      1.93 o 
   1   4  10       15.58       13.94      3.70 o 
   2   4  10      466.67      481.57     12.86 o 
   3   4  10     2679.91     2790.81     47.06 o 
   4   4  10      123.14      151.47     14.49 o 
   5   4  10       36.99       25.65      6.89 o 
   6   4  10      266.37      198.09     31.77 o 
   7   4  10      262.28      221.48     30.72 o 
   8   4  10       42.03       37.22      7.24 o 
   9   4  10        0.79        7.14      7.73 o 
  10   4  10       20.38       14.39      7.30 o 
 -10   5  10       11.27       21.22      9.49 o 
  -9   5  10       18.27       23.96      8.19 o 
  -8   5  10       65.53       98.42      9.66 o 
  -7   5  10       27.96       37.42      8.83 o 
  -6   5  10      195.47      244.63      7.35 o 
  -5   5  10      180.42      207.75      7.16 o 
  -4   5  10     1292.42     1443.91     32.01 o 
  -3   5  10      926.26      932.78     28.73 o 
  -2   5  10     2716.06     2673.26     47.74 o 
  -1   5  10       79.38       70.29      4.05 o 
   0   5  10      420.23      321.00      7.08 o 
   1   5  10     1652.01     1707.62     65.60 o 
   2   5  10     3292.41     3194.24    108.55 o 
   3   5  10       83.38       76.37      4.72 o 
   4   5  10       29.39       21.31      3.73 o 
   5   5  10        3.03       -1.02      3.94 o 
   6   5  10      132.43      111.86     12.04 o 
   7   5  10      123.12      118.05     11.42 o 
   8   5  10       24.97       35.80      8.26 o 
   9   5  10        5.85       -2.15      9.83 o 
  10   5  10       20.00        8.94     11.66 o 
 -10   6  10       13.67       14.24      8.64 o 
  -9   6  10       11.27       12.66      7.08 o 
  -8   6  10       66.88       59.83     19.60 o 
  -7   6  10       48.20       20.90     13.36 o 
  -6   6  10       57.14       43.28      5.00 o 
  -5   6  10      248.70      241.97      7.38 o 
  -4   6  10      344.72      305.42     14.22 o 
  -3   6  10      119.56      119.82      5.42 o 
  -2   6  10      413.54      423.51     17.07 o 
  -1   6  10      134.01      171.72      4.51 o 
   0   6  10        0.01       -2.40      2.40 o 
   1   6  10      843.94      893.89     24.50 o 
   2   6  10       35.59       37.88      3.94 o 
   3   6  10     2333.95     2394.35     40.71 o 
   4   6  10       21.97       22.95      6.81 o 
   5   6  10      231.63      238.70      7.25 o 
   6   6  10      334.18      339.79     21.87 o 
   7   6  10        9.39       13.04      6.65 o 
   8   6  10        5.89        0.61      6.41 o 
   9   6  10        0.04       -7.53      7.53 o 
  -9   7  10       13.37       28.73      8.56 o 
  -8   7  10       44.45       43.22      8.05 o 
  -7   7  10      171.01      207.72     10.60 o 
  -6   7  10       92.94      100.19      5.71 o 
  -5   7  10       81.47      103.16      5.88 o 
  -4   7  10      546.19      501.78     28.79 o 
  -3   7  10        0.68        1.21      9.32 o 
  -2   7  10      217.70      192.11      6.25 o 
  -1   7  10      864.28      878.33     25.01 o 
   0   7  10     2174.88     2119.69     27.83 o 
   1   7  10      351.54      353.53     11.22 o 
   2   7  10        2.38        2.76      3.52 o 
   3   7  10      174.26      185.36      6.40 o 
   4   7  10      396.04      476.15     12.06 o 
   5   7  10        3.41       -4.32      4.32 o 
   6   7  10        5.16       -1.44      6.03 o 
   7   7  10       19.35       30.01      6.82 o 
   8   7  10       40.90       58.56      9.88 o 
   9   7  10       30.10       39.43      9.42 o 
  -9   8  10       12.23       11.94     10.24 o 
  -8   8  10        3.79        5.83      7.22 o 
  -7   8  10       14.69        3.05     12.87 o 
  -6   8  10       73.20       76.67      5.95 o 
  -5   8  10      437.27      429.04     10.02 o 
  -4   8  10       75.67       69.16      5.63 o 
  -3   8  10      401.17      384.79     16.78 o 
  -2   8  10      132.86      119.40      9.72 o 
  -1   8  10      902.38      850.86     21.07 o 
   0   8  10        6.27       11.11      2.63 o 
   1   8  10      539.89      613.20     14.82 o 
   2   8  10        5.58       -3.04      3.04 o 
   3   8  10      133.55      143.39      8.16 o 
   4   8  10      218.52      279.37      7.88 o 
   5   8  10        0.77        3.80      3.64 o 
   6   8  10       23.07       30.38      7.56 o 
   7   8  10        8.49        6.16      7.67 o 
   8   8  10        0.32        0.23      9.67 o 
   9   8  10       12.79        9.47      9.11 o 
  -9   9  10       11.31       12.58     17.64 o 
  -8   9  10        6.05        5.29      7.87 o 
  -7   9  10      101.30       98.02      9.65 o 
  -6   9  10        4.74        9.85     10.29 o 
  -5   9  10        1.09        2.95      5.65 o 
  -4   9  10       46.43       44.96     15.62 o 
  -3   9  10      679.59      701.64     20.58 o 
  -2   9  10        1.18        6.51      4.00 o 
  -1   9  10       43.75       36.75      6.22 o 
   0   9  10      352.28      441.56     12.03 o 
   1   9  10      567.09      488.96     13.39 o 
   2   9  10      233.12      218.67     23.86 o 
   3   9  10      299.91      318.88      8.31 o 
   4   9  10        1.03       -3.18      3.48 o 
   5   9  10       12.50       10.68      6.49 o 
   6   9  10       13.09       24.90      8.40 o 
   7   9  10       78.17       76.96      9.26 o 
   8   9  10       18.88       31.36      8.53 o 
  -8  10  10        4.48        7.73      9.32 o 
  -7  10  10        4.76       12.03      9.26 o 
  -6  10  10        0.11        5.69      6.38 o 
  -5  10  10       30.51       38.16      7.41 o 
  -4  10  10        8.85        6.98      3.85 o 
  -3  10  10       29.89       24.61      4.77 o 
  -2  10  10       43.85       31.21      8.81 o 
  -1  10  10      187.50      203.73      7.11 o 
   0  10  10       87.44       64.41      7.40 o 
   1  10  10       33.50       34.11      3.89 o 
   2  10  10      147.41      139.00     13.22 o 
   3  10  10       62.04       58.42      5.22 o 
   4  10  10        3.00        8.56      5.69 o 
   5  10  10       81.81       98.38      8.28 o 
   6  10  10       79.78       87.40      8.61 o 
   7  10  10       36.37       48.07      8.83 o 
   8  10  10        7.12       -5.00      7.07 o 
  -7  11  10        3.20        3.71      7.55 o 
  -6  11  10        3.81       17.36      7.59 o 
  -5  11  10       78.00       79.44     25.61 o 
  -4  11  10       42.40       54.02      8.94 o 
  -3  11  10       13.79       11.72      6.05 o 
  -2  11  10        0.27       -0.66      3.74 o 
  -1  11  10       12.73       10.71      6.64 o 
   0  11  10      485.15      455.53     21.87 o 
   1  11  10      158.66      170.43      7.14 o 
   2  11  10        2.49        3.33      3.52 o 
   3  11  10        4.22       15.15      7.53 o 
   4  11  10       51.00       56.31      8.76 o 
   5  11  10        1.98        2.43      9.88 o 
   6  11  10        0.69      -10.73     14.43 o 
   7  11  10        0.92       -2.27      7.48 o 
  -7  12  10        6.31        1.23      9.57 o 
  -6  12  10       56.25       65.57     10.88 o 
  -5  12  10        5.14        5.48      6.72 o 
  -4  12  10       99.26       88.39     13.46 o 
  -3  12  10        8.24       13.99      6.70 o 
  -2  12  10      410.59      386.97     13.09 o 
  -1  12  10      146.88      124.20      7.27 o 
   0  12  10      130.42      133.45      6.40 o 
   1  12  10       50.81       66.26      7.67 o 
   2  12  10        2.13        4.35      6.16 o 
   3  12  10       47.02       31.44      9.31 o 
   4  12  10       24.38       27.61      8.32 o 
   5  12  10        2.50       -0.66      6.27 o 
   6  12  10       30.81       27.41      8.23 o 
  -6  13  10        9.70       15.59      9.06 o 
  -5  13  10        0.09        5.54      7.70 o 
  -4  13  10        7.37        1.49      8.53 o 
  -3  13  10       13.32        7.98      8.54 o 
  -2  13  10       12.22        4.65      7.39 o 
  -1  13  10      218.69      184.72     15.49 o 
   0  13  10       43.72       61.84      6.01 o 
   1  13  10        0.01       -2.26      5.33 o 
   2  13  10       29.51       16.96      7.46 o 
   3  13  10       18.62       17.24      8.36 o 
   4  13  10        9.32       38.92     18.23 o 
   5  13  10       12.13       10.28      8.87 o 
  -4  14  10       76.59       42.69      9.51 o 
  -3  14  10        0.04        0.17      8.59 o 
  -2  14  10        1.80       13.04      6.61 o 
  -1  14  10       16.74        7.69      7.79 o 
   0  14  10       33.07       47.65      6.32 o 
   1  14  10        8.27       15.66      6.01 o 
   2  14  10       18.05        5.44      7.88 o 
   3  14  10       12.29       16.02      7.66 o 
   4  14  10        1.37       -2.20      7.62 o 
  -3  15  10       84.06       53.47     10.08 o 
  -2  15  10       12.56        8.23     14.68 o 
  -1  15  10        0.13        7.73      6.04 o 
   0  15  10        0.40       -5.89      6.52 o 
   1  15  10       77.47       78.51      9.17 o 
   2  15  10        3.08       -2.29      8.40 o 
 -11   0  11       10.94      -13.73     13.73 o 
  -9   0  11      106.39       96.34      8.90 o 
  -7   0  11      406.23      406.34     14.22 o 
  -5   0  11       70.90       92.48      5.20 o 
  -3   0  11     8531.07     8656.94    156.72 o 
  -1   0  11        3.24        6.72      1.91 o 
   1   0  11    16325.54    15223.75    235.71 o 
   3   0  11       28.61       23.11      3.37 o 
   5   0  11      576.40      489.10     22.24 o 
   7   0  11      473.01      436.83     59.64 o 
   9   0  11        0.72        7.49      7.41 o 
 -10   1  11       38.75       42.92      7.92 o 
  -9   1  11       23.27       36.52      5.59 o 
  -8   1  11       24.27       39.56      4.00 o 
  -7   1  11      246.75      285.60     10.39 o 
  -6   1  11      134.81      141.70     11.92 o 
  -5   1  11        3.14        4.25      2.88 o 
  -4   1  11      900.06      896.33     21.23 o 
  -3   1  11      999.12      980.63     21.39 o 
  -2   1  11     6005.64     6432.19    171.91 o 
  -1   1  11      511.19      503.93     11.70 o 
   0   1  11      163.52      181.61     28.51 o 
   1   1  11       27.67       90.39     29.44 o 
   2   1  11      395.96      401.16     10.13 o 
   3   1  11       13.76        1.18      4.56 o 
   4   1  11      644.59      645.71     10.98 o 
   5   1  11      220.59      182.47     11.38 o 
   6   1  11        1.79       -2.07      2.87 o 
   7   1  11      418.82      455.14     21.50 o 
   8   1  11       12.57       11.53      5.70 o 
   9   1  11        5.52       16.10      5.66 o 
  10   1  11       11.71       25.11      5.16 o 
 -10   2  11       32.08       43.89     13.14 o 
  -9   2  11       29.93       36.87      9.24 o 
  -8   2  11       40.56       50.87      6.22 o 
  -7   2  11      185.52      191.67      7.00 o 
  -6   2  11      416.18      304.38     36.22 o 
  -5   2  11     1465.74     1546.92     33.38 o 
  -4   2  11        0.01       -5.04      5.04 o 
  -2   2  11     4075.53     4350.53     60.41 o 
  -1   2  11      433.74      398.19      9.55 o 
   1   2  11       26.32       30.21      8.07 o 
   2   2  11     2107.80     2157.06     59.78 o 
   3   2  11     1174.53     1295.27     54.85 o 
   4   2  11     1885.32     2089.18     40.42 o 
   5   2  11      217.13      302.01      8.30 o 
   6   2  11      251.73      283.99     25.15 o 
   7   2  11      232.81      252.33     29.54 o 
   8   2  11      174.60      140.89     23.18 o 
   9   2  11        0.58        5.39      7.96 o 
  10   2  11        1.08       -6.29     14.94 o 
 -10   3  11        0.99       14.49      9.21 o 
  -9   3  11        5.17       -1.34     16.86 o 
  -8   3  11       22.32       24.22      7.38 o 
  -7   3  11       13.98       15.16      4.25 o 
  -6   3  11      332.43      273.89      7.96 o 
  -5   3  11       15.46        0.09      3.84 o 
  -4   3  11      349.89      358.16     12.79 o 
  -3   3  11      830.75      737.93     18.66 o 
  -2   3  11      488.00      574.51     35.33 o 
  -1   3  11     1320.81     1275.76     27.94 o 
   0   3  11      145.72      111.06      7.91 o 
   1   3  11      184.75      152.36      5.90 o 
   2   3  11      655.03      778.35     22.19 o 
   3   3  11     1624.03     1640.91     38.02 o 
   4   3  11     1401.57     1538.46     33.45 o 
   5   3  11       22.03       28.28     15.73 o 
   6   3  11       37.80       52.75     19.66 o 
   7   3  11        1.76        4.95      4.15 o 
   8   3  11      454.60      594.85    103.86 o 
   9   3  11        2.48       -0.07      8.11 o 
  10   3  11       34.77       30.49     11.20 o 
 -10   4  11        7.17        2.75     10.66 o 
  -9   4  11        6.51        3.86     15.00 o 
  -8   4  11      108.97      102.79     10.50 o 
  -7   4  11        8.50       -2.99      4.11 o 
  -6   4  11       28.75       28.65      4.84 o 
  -5   4  11      553.99      563.14     18.12 o 
  -4   4  11      253.09      242.56     25.31 o 
  -3   4  11      754.63      774.98     44.46 o 
  -2   4  11     5982.41     5838.57     68.89 o 
  -1   4  11      175.98      160.25      4.04 o 
   0   4  11      264.58      174.38      3.73 o 
   1   4  11      136.44      183.40      7.74 o 
   2   4  11      193.38      155.00      5.25 o 
   3   4  11       81.36      134.09      5.46 o 
   4   4  11      945.75      865.38     26.03 o 
   5   4  11        2.03        3.47      5.47 o 
   6   4  11      205.16      166.87     20.47 o 
   7   4  11       21.67       11.21      8.62 o 
   8   4  11        4.19        8.65      6.20 o 
   9   4  11        7.17       13.24      7.02 o 
  10   4  11        5.35       18.73     21.17 o 
 -10   5  11        5.86       13.73      7.58 o 
  -9   5  11      160.90      188.64     22.40 o 
  -8   5  11        7.91       16.42      7.21 o 
  -7   5  11        1.46        1.73      5.87 o 
  -6   5  11      345.90      376.18      9.13 o 
  -5   5  11      444.45      489.42     12.67 o 
  -4   5  11        3.40        0.70      3.54 o 
  -3   5  11     1522.39     1444.21     70.28 o 
  -2   5  11      185.35      185.11     11.01 o 
  -1   5  11      195.59      223.77      5.20 o 
   0   5  11      252.78      239.15      4.65 o 
   1   5  11      823.42      805.63     24.68 o 
   2   5  11        2.64        6.61      3.96 o 
   3   5  11      359.20      415.53     15.05 o 
   4   5  11        4.44        0.95      3.46 o 
   5   5  11     1508.44     1507.60     29.20 o 
   6   5  11       19.69       21.04      6.17 o 
   7   5  11       60.27       54.90      7.50 o 
   8   5  11       22.25       33.92      9.42 o 
   9   5  11        0.34       -0.41      6.82 o 
 -10   6  11        0.66        4.40      6.95 o 
  -9   6  11       17.21       -3.16     14.33 o 
  -8   6  11        0.57       13.87     13.89 o 
  -7   6  11       10.86       -7.35      7.35 o 
  -6   6  11      280.56      221.51      7.35 o 
  -5   6  11      273.61      267.22     25.47 o 
  -4   6  11       12.86       19.59     10.99 o 
  -3   6  11     1733.35     1761.29     35.66 o 
  -2   6  11       17.26        9.09      3.97 o 
  -1   6  11      874.95      849.00     21.56 o 
   0   6  11      275.26      279.35      9.38 o 
   1   6  11     2524.58     2482.82    103.18 o 
   2   6  11       68.95       61.54      4.28 o 
   3   6  11        1.25        4.20      3.83 o 
   4   6  11      418.60      413.78     11.01 o 
   5   6  11      123.99      133.47      6.05 o 
   6   6  11      133.27      109.32     17.56 o 
   7   6  11       48.28       48.60      9.71 o 
   8   6  11       13.14       11.87      7.92 o 
   9   6  11       23.96       16.37      9.13 o 
  -9   7  11       13.29       17.64      8.43 o 
  -8   7  11        0.19       -6.59      6.59 o 
  -7   7  11       43.57       55.16     12.82 o 
  -6   7  11       40.30       36.67      4.79 o 
  -5   7  11      165.28      148.53      9.42 o 
  -4   7  11       80.78       79.11     24.91 o 
  -3   7  11      279.20      282.37     23.78 o 
  -2   7  11        0.09       -3.55      3.55 o 
  -1   7  11       20.26       30.35      3.83 o 
   0   7  11      539.20      511.40     21.97 o 
   1   7  11       35.53       44.10      6.58 o 
   2   7  11        1.96       -1.53      3.29 o 
   3   7  11      203.68      224.53      6.93 o 
   4   7  11      739.16      776.76     21.80 o 
   5   7  11      706.56      757.72     44.38 o 
   6   7  11       69.81       87.32      5.24 o 
   7   7  11      150.60      168.68     11.67 o 
   8   7  11       13.82       15.59     10.39 o 
   9   7  11       17.48       23.00      9.18 o 
  -9   8  11        5.07        0.12      8.46 o 
  -8   8  11        7.97       22.12      7.68 o 
  -7   8  11        0.33       -6.84      7.13 o 
  -6   8  11      577.32      555.39     14.53 o 
  -5   8  11       32.92       45.76      5.03 o 
  -4   8  11      308.93      292.79     15.83 o 
  -3   8  11      283.37      269.69      8.05 o 
  -2   8  11     3005.69     3017.98     41.40 o 
  -1   8  11      339.86      399.57     15.22 o 
   0   8  11      147.94      141.05      5.79 o 
   1   8  11      184.12      201.33      5.23 o 
   2   8  11       41.27       42.70      5.36 o 
   3   8  11      150.61      122.82      5.81 o 
   4   8  11      352.77      384.50     10.80 o 
   5   8  11       60.13       75.57      6.54 o 
   6   8  11       14.84       10.53      6.88 o 
   7   8  11        0.11       -8.75      8.75 o 
   8   8  11      194.61      219.62     36.84 o 
  -8   9  11       44.40       79.13     18.58 o 
  -7   9  11       19.58       25.25      8.03 o 
  -6   9  11        0.11        9.12      6.05 o 
  -5   9  11       20.94       14.95      9.29 o 
  -4   9  11        1.86        4.51      4.06 o 
  -3   9  11       55.72       36.34      9.86 o 
  -2   9  11       54.90       55.29      4.89 o 
  -1   9  11      224.65      238.28      5.79 o 
   0   9  11      594.09      640.71     18.08 o 
   1   9  11        8.25        1.57      3.23 o 
   2   9  11        9.42       12.48      5.25 o 
   3   9  11      103.61       99.14      5.54 o 
   4   9  11       89.65      104.44     20.76 o 
   5   9  11       49.53       29.64      8.00 o 
   6   9  11       89.31       69.68     11.53 o 
   7   9  11        4.92        6.03      7.93 o 
   8   9  11       18.72       27.66     12.82 o 
  -8  10  11       16.20        2.81      8.21 o 
  -7  10  11        0.89        2.18     10.15 o 
  -6  10  11        3.70        5.70     11.09 o 
  -5  10  11        0.06        6.68     16.29 o 
  -4  10  11        7.10        1.11      3.42 o 
  -3  10  11      226.00      247.48     28.60 o 
  -2  10  11        8.26       -7.30      7.30 o 
  -1  10  11      133.47      125.12      6.60 o 
   0  10  11     1071.15     1115.93     23.70 o 
   1  10  11       89.56       98.73      7.15 o 
   2  10  11       20.37       28.22      5.39 o 
   3  10  11       58.19       61.52      9.45 o 
   4  10  11        1.18       19.94      6.49 o 
   5  10  11      144.87      164.35     14.41 o 
   6  10  11       96.57      113.13     16.86 o 
   7  10  11       10.65       14.41      8.45 o 
  -7  11  11       40.58       41.94     24.37 o 
  -6  11  11       55.28       71.33     10.02 o 
  -5  11  11       12.27        4.89      8.51 o 
  -4  11  11       87.42       79.05     14.68 o 
  -3  11  11       19.34       16.13      6.08 o 
  -2  11  11       15.82        9.96      5.30 o 
  -1  11  11       20.92       20.18      4.64 o 
   0  11  11        0.05        0.74      3.58 o 
   1  11  11       84.77       81.34      6.53 o 
   2  11  11        1.16       10.43      5.36 o 
   3  11  11      153.71      167.86      9.61 o 
   4  11  11       38.98       38.72     10.91 o 
   5  11  11        5.67       -0.01      7.46 o 
   6  11  11        1.74       11.47      7.18 o 
   7  11  11       20.89       25.36      8.78 o 
  -6  12  11        1.96       -1.71      8.18 o 
  -5  12  11       22.49       16.83      9.42 o 
  -4  12  11       11.65        2.00      7.79 o 
  -3  12  11      354.16      360.95     35.95 o 
  -2  12  11       33.80       17.65      7.48 o 
  -1  12  11      298.96      279.42     11.73 o 
   0  12  11      121.96      114.23      7.63 o 
   1  12  11        0.15       -2.94      4.59 o 
   2  12  11        8.74        8.74     12.60 o 
   3  12  11       57.84       50.09      8.41 o 
   4  12  11        0.01        6.23      6.52 o 
   5  12  11       25.93       19.24      8.54 o 
   6  12  11        1.83        8.69      8.67 o 
  -6  13  11        0.00      -11.42     11.42 o 
  -5  13  11        0.01       -5.90      6.82 o 
  -4  13  11        2.17        3.86      9.59 o 
  -3  13  11        0.01       -7.78      7.78 o 
  -2  13  11      242.80      276.83     32.50 o 
  -1  13  11       21.38       12.00      5.81 o 
   0  13  11       55.94       58.63     10.18 o 
   1  13  11        3.70        0.08      8.47 o 
   2  13  11       59.38       49.09      9.08 o 
   3  13  11       14.32       13.89      9.02 o 
   4  13  11      138.34      151.14     10.93 o 
   5  13  11       15.18        5.13     15.00 o 
  -4  14  11        0.05       -6.25      7.25 o 
  -3  14  11        7.52        0.85      7.82 o 
  -2  14  11       13.93       14.70      7.94 o 
  -1  14  11       21.10       19.34      7.02 o 
   0  14  11       19.08       29.46      6.93 o 
   1  14  11       86.62       68.31      8.54 o 
   2  14  11       57.93       39.28      9.94 o 
   3  14  11        0.36       -0.95      7.88 o 
   4  14  11        0.35        2.90      7.88 o 
  -2  15  11       28.21        5.71     16.99 o 
  -1  15  11        3.92       12.27      6.03 o 
   0  15  11       72.50      107.69      8.43 o 
   1  15  11        5.00       -1.53      6.61 o 
   2  15  11        0.24        2.40      7.64 o 
 -10   0  12       10.04       10.99     10.88 o 
  -8   0  12      334.99      326.57     49.44 o 
  -6   0  12      429.36      462.73     11.32 o 
  -4   0  12       85.53       99.87      6.87 o 
  -2   0  12        0.10        9.61      8.86 o 
   0   0  12     1730.16     1527.64     81.40 o 
   2   0  12     7403.27     7203.77     75.99 o 
   4   0  12     2295.90     2371.11     40.99 o 
   6   0  12      177.73      198.10     59.81 o 
   8   0  12       78.13       55.49      8.84 o 
  10   0  12        1.39       10.21      7.91 o 
 -10   1  12        8.05       16.92      7.93 o 
  -9   1  12       77.88       83.20      6.01 o 
  -8   1  12      125.68      127.47      4.31 o 
  -7   1  12        0.67        5.54      3.30 o 
  -6   1  12      295.16      298.85     28.15 o 
  -5   1  12     1691.47     1783.12     36.68 o 
  -4   1  12       16.48       26.79      3.07 o 
  -3   1  12      525.61      642.33     11.79 o 
  -2   1  12     2840.61     2736.31     80.79 o 
  -1   1  12     1370.82     1238.77     30.20 o 
   0   1  12       44.67       24.58     15.45 o 
   1   1  12       94.43       89.80     10.37 o 
   2   1  12       19.26       48.75     16.42 o 
   3   1  12     1775.53     1941.94     67.43 o 
   4   1  12      420.68      421.71      7.07 o 
   5   1  12      742.89      787.16     14.56 o 
   6   1  12      357.78      374.64      9.54 o 
   7   1  12       44.46       24.42      7.89 o 
   8   1  12       10.60        0.56      4.50 o 
   9   1  12       55.33       66.74      7.43 o 
  10   1  12        1.14        3.29      5.64 o 
 -10   2  12        0.26        8.29      9.69 o 
  -9   2  12        1.09       12.19      7.44 o 
  -8   2  12       11.35        4.86      3.99 o 
  -7   2  12        5.88       13.39      4.79 o 
  -6   2  12       16.63        0.69      9.42 o 
  -5   2  12       92.11      103.16      8.72 o 
  -4   2  12       92.33      137.01      8.62 o 
  -3   2  12      633.37      716.96     27.25 o 
  -2   2  12       95.61      122.61      6.81 o 
  -1   2  12     2092.68     2175.13     43.61 o 
   0   2  12     1222.41     1132.27     60.37 o 
   1   2  12      610.04      749.91     27.70 o 
   2   2  12       94.24       67.35     17.10 o 
   3   2  12       53.71       51.14      4.05 o 
   4   2  12        0.22       -0.62      4.25 o 
   5   2  12      555.66      552.87     17.05 o 
   6   2  12      451.61      445.95     33.90 o 
   7   2  12      145.60       85.47     25.18 o 
   8   2  12        0.08        0.16      6.70 o 
   9   2  12        0.64        0.60      9.24 o 
  10   2  12       10.94        9.37      6.88 o 
 -10   3  12        4.85        3.66     11.79 o 
  -9   3  12       16.97       17.70      7.58 o 
  -8   3  12        0.92        1.27      6.20 o 
  -7   3  12      149.77      159.14      6.78 o 
  -6   3  12      256.36      230.56     17.18 o 
  -5   3  12      215.77      257.16      7.63 o 
  -4   3  12      589.99      587.93     15.00 o 
  -3   3  12     2490.59     2490.77     64.90 o 
  -2   3  12       97.78       79.42     18.26 o 
  -1   3  12     2209.01     2093.68     34.17 o 
   0   3  12      152.12      159.82      3.60 o 
   1   3  12      982.09      793.87     16.98 o 
   2   3  12       77.32       92.69      4.37 o 
   3   3  12     2105.49     2236.71     41.18 o 
   4   3  12        0.12       -2.21      5.49 o 
   5   3  12      176.25      232.12     10.53 o 
   6   3  12        0.01       -1.27      7.08 o 
   7   3  12       20.62       21.18      4.66 o 
   8   3  12        8.04       35.09     16.00 o 
   9   3  12       17.56       15.01      7.51 o 
  10   3  12       36.45       32.11      9.45 o 
 -10   4  12        0.34       10.56      9.75 o 
  -9   4  12       10.22        9.52     21.87 o 
  -8   4  12        7.34       14.46      7.18 o 
  -7   4  12       16.39       11.21     10.74 o 
  -6   4  12        4.62        8.19      7.59 o 
  -5   4  12        3.65        3.10      3.72 o 
  -4   4  12      162.74      157.07      7.59 o 
  -3   4  12       38.50       34.92      7.41 o 
  -2   4  12     3106.77     3383.32     51.64 o 
  -1   4  12      192.26      223.65      7.04 o 
   0   4  12      778.16      898.59     19.33 o 
   1   4  12       70.02       36.84      5.81 o 
   2   4  12       61.83       60.26     14.76 o 
   3   4  12       73.62       67.04      4.43 o 
   4   4  12      126.54       94.00      5.24 o 
   5   4  12      365.58      427.50     12.36 o 
   6   4  12      108.05       99.65      9.53 o 
   7   4  12       41.37       27.29      6.11 o 
   8   4  12       94.01      102.99     11.69 o 
   9   4  12        0.54       -0.19      6.44 o 
 -10   5  12        1.02        9.39      8.07 o 
  -9   5  12       62.83       86.84      9.30 o 
  -8   5  12      187.66      237.72     11.11 o 
  -7   5  12        0.41        4.61      4.18 o 
  -6   5  12      375.59      363.16     17.61 o 
  -5   5  12        9.22        6.39      4.00 o 
  -4   5  12      897.48      896.75     34.55 o 
  -3   5  12      405.95      414.98     11.19 o 
  -2   5  12      197.65      207.05      6.35 o 
  -1   5  12      262.99      268.27      7.95 o 
   0   5  12       72.72       87.88      6.73 o 
   1   5  12      133.26      118.45      5.30 o 
   2   5  12     1148.50     1219.54     43.30 o 
   3   5  12     1234.61     1309.90     30.92 o 
   4   5  12        5.35        4.66      3.72 o 
   5   5  12      105.36      122.73      6.12 o 
   6   5  12      310.27      314.60      8.72 o 
   7   5  12       16.99       17.36      7.59 o 
   8   5  12       37.75       38.07      9.05 o 
   9   5  12        0.39       -7.14      7.14 o 
 -10   6  12        2.34        2.52      8.79 o 
  -9   6  12        0.05        5.84      7.27 o 
  -8   6  12        0.06        0.65      8.81 o 
  -7   6  12       10.81       13.93      6.94 o 
  -6   6  12        6.07        1.62      4.07 o 
  -5   6  12       27.69       37.62      4.66 o 
  -4   6  12       96.06       75.75      6.11 o 
  -3   6  12      165.10      192.61      6.40 o 
  -2   6  12      109.80      123.58      5.29 o 
  -1   6  12     2329.55     2410.10     44.08 o 
   0   6  12     1108.62     1193.30     33.96 o 
   1   6  12        2.92       13.46      3.57 o 
   2   6  12       88.06      115.19     15.03 o 
   3   6  12       69.22       59.37      4.60 o 
   4   6  12     2117.35     2101.40    146.59 o 
   5   6  12       18.92       26.02      4.16 o 
   6   6  12        1.70        6.85      8.16 o 
   7   6  12      131.92      134.23     25.72 o 
   8   6  12      102.40      127.11     21.70 o 
   9   6  12       11.14       14.53      7.95 o 
  -9   7  12       12.06       33.13      8.92 o 
  -8   7  12        2.09        7.24     12.20 o 
  -7   7  12        2.67       11.89      6.25 o 
  -6   7  12       28.09       35.07      6.81 o 
  -5   7  12       34.15       18.23      4.40 o 
  -4   7  12       95.04      102.44      5.96 o 
  -3   7  12      278.13      306.00      8.36 o 
  -2   7  12      179.98      209.54      9.32 o 
  -1   7  12       57.21       57.51      4.28 o 
   0   7  12        0.23        2.34      2.31 o 
   1   7  12       38.87       40.80      7.09 o 
   2   7  12     1706.30     1625.25    102.97 o 
   3   7  12       13.25       12.94      4.05 o 
   4   7  12       43.90       38.70      4.67 o 
   5   7  12      256.72      292.70      8.00 o 
   6   7  12        9.12       -3.06      6.51 o 
   7   7  12        3.73        7.20      8.29 o 
   8   7  12       22.19       19.41      9.56 o 
   9   7  12        4.20       13.68      7.12 o 
  -9   8  12        2.15       13.66     11.58 o 
  -8   8  12        1.35       -4.50      9.19 o 
  -7   8  12       42.07       26.57     25.45 o 
  -6   8  12        1.96       -2.39      8.86 o 
  -5   8  12       96.30       98.68      5.72 o 
  -4   8  12       25.65        5.32      5.41 o 
  -3   8  12      659.85      689.19     20.76 o 
  -2   8  12       48.41       39.60     10.37 o 
  -1   8  12     1317.92     1268.78     24.52 o 
   0   8  12        7.78       -1.22      3.02 o 
   1   8  12       39.66       37.98      3.27 o 
   2   8  12      167.13      140.52      6.17 o 
   3   8  12        0.46        5.12      4.17 o 
   4   8  12        6.40        1.36      4.63 o 
   5   8  12       82.72       82.55      5.41 o 
   6   8  12       17.78       22.71      8.54 o 
   7   8  12      156.92      158.59     35.14 o 
   8   8  12        3.95       -8.58      8.58 o 
  -8   9  12       11.37       -0.54      7.96 o 
  -7   9  12        0.41       -7.95      7.95 o 
  -6   9  12       47.83       49.93     18.80 o 
  -5   9  12      619.95      750.60     35.22 o 
  -4   9  12        7.26        4.49     12.74 o 
  -3   9  12      237.10      263.15      9.45 o 
  -2   9  12       97.29       82.79      5.49 o 
  -1   9  12        0.40        3.21      2.65 o 
   0   9  12       45.37       47.49      3.32 o 
   1   9  12       86.24       90.41      4.34 o 
   2   9  12      167.75      135.18     20.65 o 
   3   9  12        0.08        2.32      4.06 o 
   4   9  12       28.41       31.88     10.53 o 
   5   9  12      127.03      145.19     16.51 o 
   6   9  12       61.55       63.48      8.59 o 
   7   9  12        1.82       18.49      7.48 o 
   8   9  12       10.80       13.93      8.51 o 
  -8  10  12        0.69       12.27      8.54 o 
  -7  10  12       26.16        5.14     23.43 o 
  -6  10  12       10.78        3.21     11.20 o 
  -5  10  12      109.52      108.55      9.04 o 
  -4  10  12       42.32       49.45      6.95 o 
  -3  10  12       51.05       69.11      5.10 o 
  -2  10  12       46.03       57.04      9.29 o 
  -1  10  12       51.53       55.19      8.50 o 
   0  10  12      475.81      547.40     12.06 o 
   1  10  12     1031.21     1036.91     54.51 o 
   2  10  12       91.66       83.35      5.49 o 
   3  10  12       54.43       46.00      4.51 o 
   4  10  12      100.50       78.23     11.77 o 
   5  10  12      187.37      187.25     10.41 o 
   6  10  12       15.21       29.41      9.55 o 
   7  10  12        1.17        9.15      7.79 o 
  -7  11  12        1.98        0.29      6.66 o 
  -6  11  12       14.96       10.54      8.53 o 
  -5  11  12        0.03        2.39      6.56 o 
  -4  11  12       63.33       58.56     14.65 o 
  -3  11  12       10.26        9.70      6.44 o 
  -2  11  12        3.34       16.66      7.65 o 
  -1  11  12        0.21        0.56      2.70 o 
   0  11  12      127.79      126.49      4.08 o 
   1  11  12        2.68        1.50      2.58 o 
   2  11  12       61.02       92.78     21.49 o 
   3  11  12      111.11      111.72      8.89 o 
   4  11  12       32.47       31.23      7.27 o 
   5  11  12       14.39       22.23      7.82 o 
   6  11  12       64.58       71.49     11.63 o 
   7  11  12        4.28       -7.99      9.18 o 
  -6  12  12       41.28       52.92     19.52 o 
  -5  12  12       26.90       42.13      8.96 o 
  -4  12  12       14.64       14.60      6.52 o 
  -3  12  12       19.84       19.78      7.53 o 
  -2  12  12      341.82      328.58     18.47 o 
  -1  12  12        2.17       -5.02      5.02 o 
   0  12  12        0.03       -3.59      4.32 o 
   1  12  12        0.66        1.05      5.62 o 
   2  12  12       47.33       63.41      8.16 o 
   3  12  12        1.99       -0.72     12.68 o 
   4  12  12        0.40       -3.81      6.12 o 
   5  12  12        2.89        7.87      7.01 o 
   6  12  12       15.27       11.31      8.94 o 
  -5  13  12        5.06        3.77      7.77 o 
  -4  13  12       65.89       74.41     18.28 o 
  -3  13  12       81.78       69.01     13.73 o 
  -2  13  12       27.57       37.66      8.78 o 
  -1  13  12      184.99      177.54     17.41 o 
   0  13  12        0.36       -3.89      4.55 o 
   1  13  12       51.35       49.66     10.18 o 
   2  13  12       20.39       14.40      9.02 o 
   3  13  12       92.45      100.54     25.02 o 
   4  13  12       15.98       18.59     15.16 o 
   5  13  12        6.64        8.99      9.36 o 
  -4  14  12        0.06        1.17      7.36 o 
  -3  14  12       30.40       46.31     10.74 o 
  -2  14  12        2.75        2.02      8.29 o 
  -1  14  12        1.10       -4.71      5.49 o 
   0  14  12       48.12       55.79      6.80 o 
   1  14  12       96.92      117.88     14.99 o 
   2  14  12        2.32       -6.73      6.73 o 
   3  14  12       20.40       29.34      8.14 o 
  -2  15  12        0.35       -8.00      8.27 o 
  -1  15  12        1.37        3.68      5.39 o 
   0  15  12        3.12       -1.33      5.42 o 
   1  15  12        1.60       -6.01      6.01 o 
  -9   0  13        9.13       33.24     12.79 o 
  -7   0  13      258.97      244.46     22.19 o 
  -5   0  13      948.86      955.38     26.71 o 
  -3   0  13       52.57       81.75      4.43 o 
  -1   0  13      361.14      380.53     22.50 o 
   1   0  13      913.71      796.75     19.51 o 
   3   0  13      205.65      356.33     18.80 o 
   5   0  13      260.66      313.92      8.91 o 
   7   0  13      303.32      174.42     46.34 o 
   9   0  13        4.77        5.99     14.76 o 
 -10   1  13       25.02       28.13      8.76 o 
  -9   1  13       12.55        9.54      4.81 o 
  -8   1  13        6.51       22.05      4.73 o 
  -7   1  13       93.02       79.78      4.34 o 
  -6   1  13      650.33      543.96     69.54 o 
  -5   1  13        5.47        2.85      2.74 o 
  -4   1  13      332.93      428.25     10.91 o 
  -3   1  13     2219.58     2491.28     32.02 o 
  -2   1  13     2337.29     2376.53     36.60 o 
  -1   1  13       66.79       62.60      4.76 o 
   0   1  13     6423.88     6351.68    153.02 o 
   1   1  13     2383.57     2364.28     41.00 o 
   2   1  13        3.85        5.84      2.17 o 
   3   1  13       19.23       13.34      8.29 o 
   4   1  13     1474.10     1478.05     32.54 o 
   5   1  13      275.01      320.82     10.60 o 
   6   1  13       93.04       50.38      4.77 o 
   7   1  13        0.53        5.39      3.09 o 
   8   1  13       85.35      110.03      7.11 o 
   9   1  13        0.70        5.46      5.17 o 
  10   1  13        7.47        1.84      5.60 o 
 -10   2  13        2.97        3.61      9.42 o 
  -9   2  13       42.82       57.69     16.61 o 
  -8   2  13      137.84      152.98     11.98 o 
  -7   2  13      135.32      141.15     12.71 o 
  -6   2  13       59.78       34.55     26.31 o 
  -5   2  13        0.48        5.63      5.79 o 
  -4   2  13      118.81      112.95      5.16 o 
  -3   2  13       14.28       23.81      3.31 o 
  -2   2  13     2281.47     2622.28     47.27 o 
  -1   2  13      362.11      493.07     18.16 o 
   0   2  13     2522.80     2597.17     91.90 o 
   1   2  13     1846.34     1911.33     86.92 o 
   2   2  13      522.73      650.27     22.89 o 
   3   2  13      152.60      151.42     13.14 o 
   4   2  13      807.02      831.81     24.31 o 
   5   2  13      145.63      166.62      7.24 o 
   6   2  13        0.19        5.24      4.48 o 
   7   2  13       74.95       87.41     32.31 o 
   8   2  13       43.45       29.01      7.31 o 
   9   2  13        8.71        9.48      7.26 o 
  10   2  13       21.00        7.17     12.01 o 
 -10   3  13        4.51       10.23     12.49 o 
  -9   3  13        0.12        7.60     10.47 o 
  -8   3  13        7.06        9.19      9.75 o 
  -7   3  13        1.10       -3.85      3.85 o 
  -6   3  13        8.44        4.25      4.31 o 
  -5   3  13       14.88       14.38      4.09 o 
  -4   3  13      180.61      173.62      5.95 o 
  -3   3  13      534.46      626.32     29.54 o 
  -2   3  13     1975.50     1970.38     39.77 o 
  -1   3  13      452.66      537.05     12.16 o 
   0   3  13      861.75      966.06     24.81 o 
   1   3  13       67.71       63.46      3.22 o 
   2   3  13      629.09      589.61     51.78 o 
   3   3  13      702.86      781.93     20.29 o 
   4   3  13      909.10      937.11     51.43 o 
   5   3  13       18.92        7.80      8.08 o 
   6   3  13      446.03      408.44     10.22 o 
   7   3  13       14.24       20.01      4.39 o 
   8   3  13        0.94       10.54      7.59 o 
   9   3  13        1.29        8.99      8.11 o 
  10   3  13        0.65        3.50     10.82 o 
 -10   4  13        1.24       16.37      9.37 o 
  -9   4  13        1.89        4.63     10.12 o 
  -8   4  13        2.59       -6.83      6.83 o 
  -7   4  13        2.12       -3.46      4.02 o 
  -6   4  13      409.12      407.29     13.68 o 
  -5   4  13       34.16       49.53      4.91 o 
  -4   4  13      108.09       80.35     17.40 o 
  -3   4  13      141.03      167.20      5.54 o 
  -2   4  13      245.26      192.41      7.57 o 
  -1   4  13      115.96      125.05     24.51 o 
   0   4  13     3155.64     3213.66     41.26 o 
   1   4  13        2.47        1.66      2.27 o 
   2   4  13       95.86       64.85      7.16 o 
   3   4  13        0.32       -3.23      3.23 o 
   4   4  13      520.62      594.35     16.23 o 
   5   4  13      118.13      113.48      7.38 o 
   6   4  13       48.48       53.48      6.57 o 
   7   4  13       96.52       95.40     41.25 o 
   8   4  13       26.10       17.07      7.37 o 
   9   4  13        6.04       -6.96      7.14 o 
 -10   5  13       12.27       -1.71      8.28 o 
  -9   5  13       96.04      101.81      9.64 o 
  -8   5  13        1.33        6.17     12.55 o 
  -7   5  13       12.71        1.99      3.84 o 
  -6   5  13       67.00       85.21     14.24 o 
  -5   5  13       59.03       50.91      6.09 o 
  -4   5  13      175.76      201.83     12.31 o 
  -3   5  13      161.34      173.58     17.10 o 
  -2   5  13        1.82        4.99      3.57 o 
  -1   5  13       38.18       52.40      3.44 o 
   0   5  13     1837.20     2010.22     28.32 o 
   1   5  13        2.66        3.29      3.61 o 
   2   5  13      181.86      193.33      6.08 o 
   3   5  13      394.12      341.43     15.16 o 
   4   5  13      350.48      385.27      9.90 o 
   5   5  13      870.81      983.10     36.73 o 
   6   5  13      103.25       89.87      5.67 o 
   7   5  13       22.02       37.49      9.27 o 
   8   5  13        8.35        4.79      6.63 o 
   9   5  13        7.94        5.55      8.20 o 
  -9   6  13       45.27       27.55      8.06 o 
  -8   6  13        0.26        9.82      6.46 o 
  -7   6  13        3.49       15.22      8.32 o 
  -6   6  13       12.77        8.56     15.91 o 
  -5   6  13      306.71      322.48     15.38 o 
  -4   6  13      129.28      140.31     28.11 o 
  -3   6  13        0.16        5.37      4.04 o 
  -2   6  13      576.66      502.22     16.67 o 
  -1   6  13      129.51      122.22      5.92 o 
   0   6  13       50.46       87.91      7.62 o 
   1   6  13        0.68        1.92      2.72 o 
   2   6  13       22.48       25.54      3.90 o 
   3   6  13      114.13      128.66      5.87 o 
   4   6  13     1229.78     1257.65     26.36 o 
   5   6  13      203.56      218.63     11.01 o 
   6   6  13        0.06        2.38      3.72 o 
   7   6  13        0.65       11.85     10.50 o 
   8   6  13        0.79       -3.51      8.06 o 
   9   6  13        5.11        3.25      8.26 o 
  -9   7  13        5.76       -6.72      6.72 o 
  -8   7  13        0.02        5.23      7.96 o 
  -7   7  13        2.69        0.42      5.90 o 
  -6   7  13        6.93        4.97      3.90 o 
  -5   7  13      313.08      391.46      9.46 o 
  -4   7  13        5.35       12.23      3.67 o 
  -3   7  13      786.23      819.64     23.11 o 
  -2   7  13        3.61       13.52      5.75 o 
  -1   7  13      738.33      724.10     18.53 o 
   0   7  13        6.38       13.61      3.13 o 
   1   7  13     2383.80     2340.81     36.48 o 
   2   7  13      364.77      343.44      9.17 o 
   3   7  13       15.92       20.24      4.02 o 
   4   7  13        4.18        2.35      3.71 o 
   5   7  13      146.05      139.82      6.38 o 
   6   7  13       45.56       39.81      8.32 o 
   7   7  13        7.77        4.50      9.03 o 
   8   7  13       74.68       76.83      9.45 o 
   9   7  13       10.57        4.74     11.96 o 
  -9   8  13       13.37       16.61     12.49 o 
  -8   8  13       47.81       60.66      9.59 o 
  -7   8  13       25.87       16.31     14.81 o 
  -6   8  13        0.02       -6.03      6.03 o 
  -5   8  13       16.57       14.56      4.17 o 
  -4   8  13        6.42        1.87      3.55 o 
  -3   8  13       19.67       16.83      8.56 o 
  -2   8  13      534.35      607.55     19.13 o 
  -1   8  13      118.63      102.49      4.40 o 
   0   8  13      244.66      257.83      5.25 o 
   1   8  13        6.74       -3.07      3.07 o 
   2   8  13       10.94        8.76      4.47 o 
   3   8  13        5.66       -2.52      3.67 o 
   4   8  13       35.04       26.62      4.26 o 
   5   8  13       21.00       11.70      6.76 o 
   6   8  13       96.47      134.94      9.60 o 
   7   8  13        9.57        4.65     10.23 o 
   8   8  13       78.04       96.30     11.09 o 
  -8   9  13       18.15       30.99      9.90 o 
  -7   9  13        0.28       -6.96      6.96 o 
  -6   9  13       19.89       22.56      8.00 o 
  -5   9  13        7.51       -1.18      6.60 o 
  -4   9  13        9.50        1.04      3.94 o 
  -3   9  13      655.99      662.27     18.67 o 
  -2   9  13       90.24       84.18      5.39 o 
  -1   9  13       19.74       16.22      4.05 o 
   0   9  13       23.43       18.66      3.42 o 
   1   9  13       77.07       52.02      3.87 o 
   2   9  13        4.84        6.46      3.92 o 
   3   9  13      396.90      478.08     25.66 o 
   4   9  13      466.32      426.22     13.34 o 
   5   9  13       28.48       29.15      7.24 o 
   6   9  13       31.83       34.43      7.50 o 
   7   9  13       23.39       25.04      9.14 o 
   8   9  13        7.07        6.64      8.61 o 
  -8  10  13        5.36       16.86     10.39 o 
  -7  10  13        2.51        7.24     12.87 o 
  -6  10  13       80.44       87.72     12.79 o 
  -5  10  13      141.77      167.67     10.70 o 
  -4  10  13       83.81       58.41      7.54 o 
  -3  10  13        8.92        6.48      3.85 o 
  -2  10  13        0.60        2.03      3.44 o 
  -1  10  13       34.87       20.50      3.48 o 
   0  10  13      623.22      595.19     14.71 o 
   1  10  13      170.80      180.64      5.46 o 
   2  10  13      143.82      113.28      7.46 o 
   3  10  13       78.94       59.79      7.22 o 
   4  10  13       80.44       80.94      8.70 o 
   5  10  13       40.60       20.72      7.54 o 
   6  10  13       18.73       19.55      9.64 o 
   7  10  13        1.17       -6.29      7.57 o 
  -7  11  13        1.86       -8.12      8.32 o 
  -6  11  13        0.38       -2.95     10.39 o 
  -5  11  13       56.53       55.00      9.45 o 
  -4  11  13        7.37        5.85      6.77 o 
  -3  11  13        0.04       -7.49      7.49 o 
  -2  11  13       72.01       88.39     20.95 o 
  -1  11  13       34.18       14.50      5.09 o 
   0  11  13       53.87       58.70      5.67 o 
   1  11  13       72.83       73.00      6.95 o 
   2  11  13       63.43       38.15     14.38 o 
   3  11  13        2.75        6.34      8.97 o 
   4  11  13       26.90       20.75      7.27 o 
   5  11  13      118.00      117.97     13.92 o 
   6  11  13        0.01       -3.07      8.32 o 
  -6  12  13        2.65       -3.53      7.47 o 
  -5  12  13        3.54       10.02      7.31 o 
  -4  12  13        0.28        0.46      8.78 o 
  -3  12  13       63.48       91.21      8.28 o 
  -2  12  13        9.44        9.89      9.11 o 
  -1  12  13        3.72        4.50      8.04 o 
   0  12  13       27.05       25.75      5.96 o 
   1  12  13       10.91       12.65      4.59 o 
   2  12  13        1.08       -1.13      5.78 o 
   3  12  13        7.31       -0.22      8.75 o 
   4  12  13       33.67       28.24      7.59 o 
   5  12  13       51.18       50.27      9.34 o 
   6  12  13       12.89       15.01      8.20 o 
  -5  13  13        6.27       -3.07     11.79 o 
  -4  13  13       30.76       37.68     13.33 o 
  -3  13  13        4.96       15.77      7.43 o 
  -2  13  13       72.63       80.09     10.56 o 
  -1  13  13       22.45       15.51     11.23 o 
   0  13  13        0.01        5.43      5.30 o 
   1  13  13        8.90        3.70      5.41 o 
   2  13  13      112.52      129.27     19.17 o 
   3  13  13        0.00        0.21      8.00 o 
   4  13  13       11.22       16.53      7.90 o 
  -4  14  13       23.44       39.00      8.59 o 
  -3  14  13        0.71        5.88      7.77 o 
  -2  14  13       51.02       38.69     10.04 o 
  -1  14  13       65.60       68.95     10.60 o 
   0  14  13       27.65       37.96      6.15 o 
   1  14  13       23.48       13.65      7.05 o 
   2  14  13        2.12       -0.66      7.58 o 
   3  14  13       15.70       11.26     12.23 o 
   0  15  13        3.90       14.41      5.69 o 
 -10   0  14        0.50       22.78     11.31 o 
  -8   0  14       36.08       49.15      7.75 o 
  -6   0  14      663.46      610.24     15.28 o 
  -4   0  14     1139.04     1100.18     38.40 o 
  -2   0  14    10088.14    10640.70    177.83 o 
   0   0  14      349.52      383.06     20.54 o 
   2   0  14     6649.44     6896.59    130.09 o 
   4   0  14       94.62      102.39      5.25 o 
   6   0  14      783.94      628.67     62.20 o 
   8   0  14       29.69       17.69     10.99 o 
  10   0  14       13.22       14.46     14.49 o 
 -10   1  14        2.77        9.10      7.22 o 
  -9   1  14       17.73       14.50      5.04 o 
  -8   1  14       43.98       50.26      5.63 o 
  -7   1  14       13.46       13.83      3.17 o 
  -6   1  14       63.83       37.08      8.15 o 
  -5   1  14       76.02       66.35      7.94 o 
  -4   1  14        2.58       -1.08      2.63 o 
  -3   1  14        0.16       -2.61      2.61 o 
  -2   1  14     1210.51     1184.21     43.94 o 
  -1   1  14      563.22      504.38     14.64 o 
   0   1  14      464.63      411.22    148.77 o 
   1   1  14     1097.56      957.85     21.21 o 
   2   1  14     1796.69     2074.05     56.74 o 
   3   1  14      324.56      333.14      8.01 o 
   4   1  14      585.56      607.16     11.08 o 
   5   1  14      341.47      366.65      6.31 o 
   6   1  14       48.63       23.20      5.24 o 
   7   1  14       98.69      117.16      5.39 o 
   8   1  14        0.12        0.34      4.92 o 
   9   1  14       27.72       33.33      7.48 o 
  10   1  14        0.56        6.60      5.39 o 
 -10   2  14        3.70       16.80     10.34 o 
  -9   2  14       40.20       44.75      8.42 o 
  -8   2  14       80.41       63.43      9.88 o 
  -7   2  14        2.93       11.45      4.15 o 
  -6   2  14       30.01        3.05      6.92 o 
  -5   2  14      437.21      431.05     10.29 o 
  -4   2  14      123.51      124.04     10.42 o 
  -3   2  14        9.36        2.41      3.31 o 
  -2   2  14      347.26      371.72     16.21 o 
  -1   2  14      945.86     1003.88     25.18 o 
   0   2  14     3832.73     3908.55     76.57 o 
   1   2  14     6762.14     7080.59    158.27 o 
   2   2  14      331.32      337.65     22.97 o 
   3   2  14        7.60        8.80      3.96 o 
   4   2  14       95.96       96.47     10.29 o 
   5   2  14       73.53       59.39      4.80 o 
   6   2  14      187.04      184.43      9.21 o 
   7   2  14        0.41        9.08      5.36 o 
   8   2  14       24.71        8.15      8.18 o 
   9   2  14       14.71       17.18     10.93 o 
 -10   3  14        5.38       -7.38     11.69 o 
  -9   3  14       12.61       13.04      8.73 o 
  -8   3  14        1.08        3.16      8.40 o 
  -7   3  14      222.89      215.41     16.88 o 
  -6   3  14      417.61      410.72      9.83 o 
  -5   3  14      781.01      846.69     28.73 o 
  -4   3  14       14.00       10.08      5.28 o 
  -3   3  14      195.58      209.08      6.19 o 
  -2   3  14      676.49      798.49     38.56 o 
  -1   3  14     1072.76     1248.78     31.68 o 
   0   3  14     2040.71     1884.41     22.54 o 
   1   3  14      662.46      728.00     21.34 o 
   2   3  14       33.62       22.23      5.01 o 
   3   3  14       63.61       46.05      5.65 o 
   4   3  14       18.73       12.84      3.97 o 
   5   3  14      877.51      952.41     22.73 o 
   6   3  14      152.94       88.58      8.27 o 
   7   3  14       88.16      103.88     14.00 o 
   8   3  14       31.86       27.25      7.66 o 
   9   3  14        5.17        6.16     12.60 o 
 -10   4  14        0.74       -3.66     10.29 o 
  -9   4  14        6.51       20.21      7.33 o 
  -8   4  14      261.48      320.21     50.14 o 
  -7   4  14       10.22       -4.19      4.34 o 
  -6   4  14       16.07       22.15      7.57 o 
  -5   4  14     1217.60     1392.15     28.90 o 
  -4   4  14      910.56      932.64     25.24 o 
  -3   4  14      136.39      157.85     13.44 o 
  -2   4  14      183.16      172.55      6.15 o 
  -1   4  14    15514.46    15594.21     98.07 o 
   0   4  14      144.49      172.81     25.39 o 
   1   4  14      708.18      713.16     14.90 o 
   2   4  14      558.33      546.39     18.26 o 
   3   4  14       58.73       40.92      4.21 o 
   4   4  14        2.02        1.71      3.53 o 
   5   4  14       67.21       46.59      4.72 o 
   6   4  14      923.86      856.39     85.82 o 
   7   4  14        0.67        4.93      6.18 o 
   8   4  14        3.48        4.82     14.84 o 
   9   4  14       21.29        2.24      7.88 o 
 -10   5  14        0.22       -0.21      9.32 o 
  -9   5  14        0.00        1.29      8.22 o 
  -8   5  14        0.31       -4.91     12.98 o 
  -7   5  14        3.60       -0.12      6.94 o 
  -6   5  14       49.42       43.65      5.19 o 
  -5   5  14       22.80       27.57      4.82 o 
  -4   5  14      495.35      471.30     11.42 o 
  -3   5  14      199.59      211.18     13.71 o 
  -2   5  14      145.58      161.92      6.05 o 
  -1   5  14        0.02       -0.35      2.61 o 
   0   5  14      505.25      542.78      9.12 o 
   1   5  14       24.43       13.96      4.97 o 
   2   5  14      347.25      348.14     23.91 o 
   3   5  14       13.25       20.62      7.54 o 
   4   5  14        6.30        5.37      6.17 o 
   5   5  14      509.12      513.95     12.71 o 
   6   5  14       43.76       30.62      4.85 o 
   7   5  14        0.12        4.42      8.11 o 
   8   5  14       80.97       89.65     13.38 o 
   9   5  14        0.63       -5.57     12.47 o 
  -9   6  14        6.65       20.80      7.98 o 
  -8   6  14       47.64       68.87      9.17 o 
  -7   6  14       88.34       87.08     27.44 o 
  -6   6  14      548.59      503.50     38.10 o 
  -5   6  14       20.33       20.08     10.93 o 
  -4   6  14      230.98      217.85      8.29 o 
  -3   6  14      104.39      101.27      6.14 o 
  -2   6  14     1116.79     1166.98     28.91 o 
  -1   6  14      706.41      754.55     23.65 o 
   0   6  14       27.19       37.62     11.12 o 
   1   6  14      470.40      463.58     15.16 o 
   2   6  14     2304.13     2373.21    137.60 o 
   3   6  14      206.46      215.21     21.25 o 
   4   6  14       12.25       18.07      4.28 o 
   5   6  14      331.86      401.51      9.06 o 
   6   6  14       84.78       89.35      8.67 o 
   7   6  14       51.66       30.11      8.11 o 
   8   6  14        0.09       10.65      6.64 o 
   9   6  14       46.92       62.78     10.08 o 
  -9   7  14        1.57       -0.73     13.95 o 
  -8   7  14        0.89        0.93      7.91 o 
  -7   7  14       19.72       24.27      7.43 o 
  -6   7  14        8.93       13.77      3.98 o 
  -5   7  14       41.01       40.76      7.27 o 
  -4   7  14      361.80      385.46     10.96 o 
  -3   7  14      272.76      309.78      8.02 o 
  -2   7  14      134.54      122.67      5.62 o 
  -1   7  14       23.56       13.46      3.45 o 
   0   7  14       48.03       45.09      7.61 o 
   1   7  14       13.47       12.99      3.17 o 
   2   7  14     1301.53     1376.33     28.65 o 
   3   7  14      205.03      208.10     14.59 o 
   4   7  14      463.01      492.29     16.55 o 
   5   7  14      609.84      630.13     33.90 o 
   6   7  14       53.79       35.93      7.52 o 
   7   7  14        0.19       16.12     11.01 o 
   8   7  14        4.40       -8.96      8.96 o 
  -9   8  14       26.10       39.89      9.43 o 
  -8   8  14        4.53       -5.89     10.93 o 
  -7   8  14       14.49       -6.28     12.68 o 
  -6   8  14        6.68       -4.37      7.57 o 
  -5   8  14       16.58       11.24      5.14 o 
  -4   8  14      229.42      232.48     10.64 o 
  -3   8  14        4.92        2.31      4.19 o 
  -2   8  14      828.69      830.21     21.62 o 
  -1   8  14      329.92      328.26      7.31 o 
   0   8  14       53.64       60.05      4.11 o 
   1   8  14       22.42       35.73      3.43 o 
   2   8  14       86.30       93.72      6.84 o 
   3   8  14        0.79        1.01      3.62 o 
   4   8  14       85.36       74.57      5.55 o 
   5   8  14      304.02      386.34     19.85 o 
   6   8  14       31.79       10.83      9.72 o 
   7   8  14        7.09       10.56      7.57 o 
   8   8  14        0.90       11.10     11.20 o 
  -8   9  14        2.72       -4.94      9.17 o 
  -7   9  14        3.85        0.28      8.01 o 
  -6   9  14      100.25       95.19      9.04 o 
  -5   9  14       42.89       43.56     19.23 o 
  -4   9  14        9.18        3.06      6.57 o 
  -3   9  14       31.17       26.80      4.86 o 
  -2   9  14      375.41      391.59     24.59 o 
  -1   9  14      278.55      254.34      5.87 o 
   0   9  14      408.40      484.27     15.97 o 
   1   9  14      151.30      145.08      5.06 o 
   2   9  14      104.59      110.23     14.03 o 
   3   9  14       23.03       34.68      4.28 o 
   4   9  14      105.05      109.92     14.70 o 
   5   9  14       26.59       43.55     18.10 o 
   6   9  14       19.95       23.31      8.19 o 
   7   9  14       29.08       20.40      9.70 o 
  -8  10  14        0.06        3.45      9.02 o 
  -7  10  14        0.17       -3.66      6.50 o 
  -6  10  14       78.19       80.13      9.15 o 
  -5  10  14      232.41      250.46     11.38 o 
  -4  10  14       77.36       77.27      7.79 o 
  -3  10  14        0.04       -0.93      3.33 o 
  -2  10  14       12.19        5.29      3.85 o 
  -1  10  14      223.94      203.48      5.24 o 
   0  10  14      249.57      290.94     16.62 o 
   1  10  14        7.86        8.78      3.13 o 
   2  10  14       86.24       70.79      5.08 o 
   3  10  14      186.63      188.94      9.80 o 
   4  10  14       44.20       52.01      7.05 o 
   5  10  14        3.68       -2.69      7.17 o 
   6  10  14        2.25        0.87     13.79 o 
   7  10  14        5.16        2.12      7.89 o 
  -7  11  14       23.18       32.19     24.77 o 
  -6  11  14       13.20       24.61      8.25 o 
  -5  11  14       14.72       15.10      7.93 o 
  -4  11  14        0.05        6.62      6.14 o 
  -3  11  14       23.16       15.19      5.83 o 
  -2  11  14       27.67       19.65      8.02 o 
  -1  11  14       40.40       50.10      6.22 o 
   0  11  14       13.98        5.77      5.09 o 
   1  11  14       36.78       42.65     11.35 o 
   2  11  14       46.92       38.87      6.84 o 
   3  11  14      126.31      155.49     22.22 o 
   4  11  14      130.23      120.86     15.83 o 
   5  11  14        4.83       13.13      6.93 o 
   6  11  14        6.04        5.05      8.44 o 
  -6  12  14        1.57        7.49     19.76 o 
  -5  12  14       32.19       27.80     28.44 o 
  -4  12  14       27.92       31.11      8.58 o 
  -3  12  14        6.96        2.80      8.24 o 
  -2  12  14        9.61       15.93      6.77 o 
  -1  12  14       44.30       47.43      6.52 o 
   0  12  14        7.87        4.06      5.08 o 
   1  12  14       53.49       53.07      6.49 o 
   2  12  14       44.54       32.87     21.19 o 
   3  12  14        4.70       12.17      7.49 o 
   4  12  14       39.13       32.97     10.39 o 
   5  12  14        2.03        4.48      8.31 o 
  -5  13  14       12.33       15.05      8.45 o 
  -4  13  14       14.81        7.81     14.92 o 
  -3  13  14       32.96       32.76     11.93 o 
  -2  13  14       22.80       26.78     10.28 o 
  -1  13  14        7.93        9.80      5.79 o 
   0  13  14        0.62       -2.19      4.57 o 
   1  13  14       45.58       54.45      7.69 o 
   2  13  14        0.26       -6.27      6.27 o 
   3  13  14        0.00       -1.10     12.33 o 
   4  13  14       21.92       18.03      9.29 o 
  -3  14  14        8.56       -0.33      8.12 o 
  -2  14  14       49.42       63.84      9.87 o 
  -1  14  14       11.46        1.42      7.81 o 
   0  14  14       47.83       56.48      9.13 o 
   1  14  14       14.01       -4.30      6.98 o 
   2  14  14       23.29       18.79      8.51 o 
   3  14  14       43.81       51.26     18.12 o 
  -9   0  15        0.01       -8.39      8.39 o 
  -7   0  15       83.96       85.50     13.71 o 
  -5   0  15      224.84      250.03     21.49 o 
  -3   0  15      431.94      500.84     25.23 o 
  -1   0  15     6625.78     7085.24    112.06 o 
   1   0  15     5877.90     6231.21    102.54 o 
   3   0  15      557.46      536.94     13.71 o 
   5   0  15      116.79       81.49      5.45 o 
   7   0  15        0.01       -4.14      6.48 o 
   9   0  15       97.84       99.01     32.77 o 
 -10   1  15       24.16       25.51      7.26 o 
  -9   1  15       28.19       36.27      8.55 o 
  -8   1  15       10.30       17.29      5.75 o 
  -7   1  15      204.15      213.74      7.72 o 
  -6   1  15      150.90      134.45     11.76 o 
  -5   1  15     1298.78     1449.90     26.89 o 
  -4   1  15      163.67      145.30      8.22 o 
  -3   1  15      723.14      804.87     16.73 o 
  -2   1  15        6.81       -2.52      2.52 o 
  -1   1  15     4456.75     4140.09     85.52 o 
   0   1  15      229.22      211.99     26.10 o 
   1   1  15       55.13       35.21      5.86 o 
   2   1  15     3452.68     3274.62     35.30 o 
   3   1  15       84.55       90.20      9.37 o 
   4   1  15       50.62       50.82      3.30 o 
   5   1  15        6.10       -5.18      5.18 o 
   6   1  15      102.23      130.28      4.72 o 
   7   1  15        5.22       15.21      5.47 o 
   8   1  15       28.28       40.64      6.09 o 
   9   1  15        2.57        6.71      4.60 o 
 -10   2  15        7.14       18.20      9.86 o 
  -9   2  15        2.12       -6.84      7.71 o 
  -8   2  15       51.77       63.42     17.40 o 
  -7   2  15       12.58        5.55      8.02 o 
  -6   2  15        9.62       -4.00      4.00 o 
  -5   2  15       97.41      109.79      6.65 o 
  -4   2  15      268.21      282.09      8.26 o 
  -3   2  15     1130.21     1238.20     31.19 o 
  -2   2  15      919.98      896.64     28.32 o 
  -1   2  15        7.35       -0.99      2.34 o 
   0   2  15      222.19      123.01     32.75 o 
   1   2  15     2393.86     2541.53     55.65 o 
   2   2  15     4199.66     4338.52    113.63 o 
   3   2  15      299.11      305.08      8.59 o 
   4   2  15     1267.72     1420.34     29.68 o 
   5   2  15      212.96      215.49     16.91 o 
   6   2  15      322.16      319.43     42.25 o 
   7   2  15       56.60       24.61     15.56 o 
   8   2  15       30.22       40.38     23.40 o 
   9   2  15       40.37       36.27      9.40 o 
 -10   3  15        4.08       -7.65      9.86 o 
  -9   3  15       24.00       20.01      7.81 o 
  -8   3  15       59.70      113.16     32.39 o 
  -7   3  15       13.36       17.70      4.45 o 
  -6   3  15       13.63        4.58      4.28 o 
  -5   3  15        8.03        9.71      4.73 o 
  -4   3  15     2999.02     3301.78     45.94 o 
  -3   3  15       44.25       46.04      7.59 o 
  -2   3  15        9.99       20.62     11.90 o 
  -1   3  15     1396.85     1579.57     30.11 o 
   0   3  15     3989.56     3967.39     46.97 o 
   1   3  15     1164.51     1201.29     25.85 o 
   2   3  15      657.05      666.55     17.55 o 
   3   3  15       46.91       47.54     10.74 o 
   4   3  15      232.57      216.57      6.63 o 
   5   3  15       46.34       46.99      5.20 o 
   6   3  15       10.08        5.97      5.49 o 
   7   3  15        8.19        1.16      7.50 o 
   8   3  15       13.02       13.24      7.82 o 
   9   3  15        5.76       -0.33      7.48 o 
 -10   4  15        2.10       -1.35      9.91 o 
  -9   4  15        6.57        2.80      6.74 o 
  -8   4  15       93.71      119.88     29.84 o 
  -7   4  15       36.61       37.21      6.73 o 
  -6   4  15       52.38       30.71      9.16 o 
  -5   4  15        7.79       18.37      4.18 o 
  -4   4  15       18.45       14.13      4.29 o 
  -3   4  15      291.71      292.22      7.74 o 
  -2   4  15     3334.52     3634.66     51.54 o 
  -1   4  15      130.96      163.21     16.46 o 
   0   4  15      577.33      530.97     12.05 o 
   1   4  15      885.47      955.09     34.20 o 
   2   4  15     1843.89     1754.04    118.97 o 
   3   4  15      179.35      244.39     16.83 o 
   4   4  15       29.71       39.17      4.87 o 
   5   4  15        2.70        2.17      3.81 o 
   6   4  15       90.17      100.27     11.82 o 
   7   4  15        1.24       -4.13      6.88 o 
   8   4  15       14.77       16.74      9.59 o 
   9   4  15        1.23       -9.72      9.72 o 
  -9   5  15       10.83       17.62      7.57 o 
  -8   5  15      130.86      159.58     17.96 o 
  -7   5  15       97.31      101.58      8.97 o 
  -6   5  15      228.24      222.54     25.53 o 
  -5   5  15      235.58      232.79     10.64 o 
  -4   5  15      349.74      363.46     10.06 o 
  -3   5  15      355.94      373.78     10.06 o 
  -2   5  15      519.58      545.44     22.86 o 
  -1   5  15        0.23       -0.94      2.70 o 
   0   5  15      602.64      679.52     19.48 o 
   1   5  15      807.02      802.40     20.59 o 
   2   5  15       13.71        9.36      8.43 o 
   3   5  15     1102.80     1145.73     35.14 o 
   4   5  15        1.15        1.83      4.11 o 
   5   5  15        4.46        5.16      6.35 o 
   6   5  15       66.70       61.12      4.96 o 
   7   5  15      164.14      174.98     10.47 o 
   8   5  15        9.74       15.94      9.09 o 
   9   5  15        0.10        6.43      7.37 o 
  -9   6  15        4.55        8.23      8.59 o 
  -8   6  15        4.68       17.05     14.70 o 
  -7   6  15       35.59       20.18     31.75 o 
  -6   6  15      458.72      473.27     11.79 o 
  -5   6  15        1.75        0.38      3.86 o 
  -4   6  15       67.26       40.91     11.09 o 
  -3   6  15        6.97        7.48      3.69 o 
  -2   6  15      226.10      222.97      6.79 o 
  -1   6  15      193.78      184.53      5.13 o 
   0   6  15      459.15      430.41     18.62 o 
   1   6  15      631.65      662.51     17.10 o 
   2   6  15        0.50       -0.18      3.67 o 
   3   6  15       50.91       57.48      4.59 o 
   4   6  15      493.08      490.98     31.42 o 
   5   6  15       67.86       71.35      5.20 o 
   6   6  15       15.36        7.02      8.16 o 
   7   6  15        7.14        6.06      9.34 o 
   8   6  15        0.45       -4.60      8.32 o 
  -9   7  15        5.76       21.51      7.42 o 
  -8   7  15        1.85        3.01      8.78 o 
  -7   7  15       17.74       26.61      9.22 o 
  -6   7  15        0.08        0.01      7.30 o 
  -5   7  15      314.99      386.26      8.82 o 
  -4   7  15      141.71      112.44      8.91 o 
  -3   7  15      455.56      405.90      9.30 o 
  -2   7  15       26.81        9.80      5.09 o 
  -1   7  15      991.33     1070.43     20.46 o 
   0   7  15      545.05      546.11     12.93 o 
   1   7  15        0.04        2.31      3.13 o 
   2   7  15      162.70      132.93     15.89 o 
   3   7  15       75.45       74.58      6.81 o 
   4   7  15        8.16        9.03      3.83 o 
   5   7  15        0.12       -3.64      3.64 o 
   6   7  15        0.06        1.76     10.26 o 
   7   7  15        0.53       -1.00     10.29 o 
   8   7  15       12.52        9.99     14.68 o 
  -8   8  15       30.21       43.73      8.03 o 
  -7   8  15       17.51       15.62      8.06 o 
  -6   8  15       15.94       11.44     13.92 o 
  -5   8  15        6.86       11.57      4.04 o 
  -4   8  15      298.15      298.23      8.09 o 
  -3   8  15        2.78       -1.82      6.49 o 
  -2   8  15       63.12       67.58      6.09 o 
  -1   8  15      588.20      618.60     15.52 o 
   0   8  15       83.78       90.37     11.62 o 
   1   8  15       33.21       27.50      3.28 o 
   2   8  15      101.60       96.04      5.52 o 
   3   8  15      277.05      340.73     27.04 o 
   4   8  15      322.52      318.93      7.83 o 
   5   8  15       19.64       22.20      7.25 o 
   6   8  15       79.26       86.52      9.14 o 
   7   8  15        7.18       -0.64      7.83 o 
   8   8  15       25.88       46.57     10.94 o 
  -8   9  15       13.21       19.16     12.41 o 
  -7   9  15       28.79       34.83     12.36 o 
  -6   9  15       11.28        9.39      7.45 o 
  -5   9  15       58.76       53.71      8.60 o 
  -4   9  15      102.88      106.22      8.81 o 
  -3   9  15       76.94      100.59      5.73 o 
  -2   9  15      250.27      277.49     10.50 o 
  -1   9  15       98.94       98.16      4.42 o 
   0   9  15       79.89       96.81      6.88 o 
   1   9  15      287.47      324.11     13.44 o 
   2   9  15      718.31      779.19     37.43 o 
   3   9  15       33.50       20.65      3.96 o 
   4   9  15       80.57       63.42      7.41 o 
   5   9  15        0.34       -7.16      7.16 o 
   6   9  15        0.43       -8.13      9.99 o 
   7   9  15        4.39        9.11      7.73 o 
  -7  10  15       18.33       13.36     18.58 o 
  -6  10  15        0.03       -3.99      6.44 o 
  -5  10  15       36.35       18.46     11.82 o 
  -4  10  15       14.43       15.35     12.28 o 
  -3  10  15      223.07      240.50     10.83 o 
  -2  10  15       95.61       95.13      5.37 o 
  -1  10  15        0.08       -0.35      2.67 o 
   0  10  15        1.03        2.42      2.48 o 
   1  10  15       11.01        0.07      2.87 o 
   2  10  15      230.15      253.11     17.75 o 
   3  10  15       52.87       55.17      7.41 o 
   4  10  15       36.62       33.97      7.51 o 
   5  10  15        0.02        6.14      6.60 o 
   6  10  15        2.81        0.91     13.41 o 
   7  10  15        1.22        1.31      6.94 o 
  -7  11  15        5.82       -7.81      7.81 o 
  -6  11  15        2.48        9.23      8.12 o 
  -5  11  15        0.25       14.50      7.57 o 
  -4  11  15      175.42      151.11     19.93 o 
  -3  11  15       11.11       19.21      6.79 o 
  -2  11  15        4.74       16.93      6.72 o 
  -1  11  15       70.33       65.88      7.39 o 
   0  11  15      149.91      162.01      7.21 o 
   1  11  15        6.14        5.63      5.69 o 
   2  11  15       24.56       10.30      6.76 o 
   3  11  15      395.31      423.53     14.16 o 
   4  11  15        0.04       -0.62      6.39 o 
   5  11  15        0.06       -1.76      6.74 o 
   6  11  15        9.06       -6.12      9.08 o 
  -6  12  15        0.22       -5.06      9.03 o 
  -5  12  15       27.80       20.65      8.91 o 
  -4  12  15        8.28       -6.94      8.44 o 
  -3  12  15        2.94        7.27      8.83 o 
  -2  12  15       77.46       69.81      8.90 o 
  -1  12  15       12.54        2.75      6.13 o 
   0  12  15        0.07        5.60      5.30 o 
   1  12  15        0.08        0.79      5.73 o 
   2  12  15        0.83        0.47      6.76 o 
   3  12  15        1.19      -13.17     21.08 o 
   4  12  15       21.63       35.66      7.19 o 
   5  12  15       34.19       55.00     11.26 o 
  -5  13  15        0.06       -0.93      7.94 o 
  -4  13  15       41.76       23.17     25.80 o 
  -3  13  15        0.43       -2.22      6.60 o 
  -2  13  15        0.02       -6.15      6.15 o 
  -1  13  15       46.53       52.12     20.50 o 
   0  13  15       52.55       58.56      6.83 o 
   1  13  15       42.87       53.05      7.49 o 
   2  13  15        6.44        3.80      6.78 o 
   3  13  15        1.71        3.45      9.10 o 
   4  13  15       37.21       17.29      9.05 o 
  -3  14  15       11.51       -5.97     10.39 o 
  -2  14  15        4.21        0.51     10.58 o 
  -1  14  15       64.60       73.04      7.80 o 
   0  14  15       13.11       21.62      9.22 o 
   1  14  15        1.19       -6.44      6.65 o 
   2  14  15        1.98        7.50      8.00 o 
 -10   0  16        0.49       -1.29     11.79 o 
  -8   0  16      186.06      256.61     43.76 o 
  -6   0  16      131.90       86.74     25.85 o 
  -4   0  16     1484.65     1481.84     59.75 o 
  -2   0  16      449.61      555.99     14.96 o 
   0   0  16     2469.83     2512.98    112.36 o 
   2   0  16     5590.51     5729.46     78.25 o 
   4   0  16       33.42       34.30      7.32 o 
   6   0  16       94.71       40.71     11.28 o 
   8   0  16        7.94        1.67     13.30 o 
 -10   1  16        2.63        0.98      8.95 o 
  -9   1  16        1.00        1.37      4.92 o 
  -8   1  16        8.85       11.28      4.94 o 
  -7   1  16       87.46       75.72      7.46 o 
  -6   1  16        5.90        1.44      3.09 o 
  -5   1  16        2.04        2.32      2.93 o 
  -4   1  16     1544.53     1689.26     53.17 o 
  -3   1  16        0.00        4.17      2.30 o 
  -2   1  16        4.36        2.44      2.20 o 
  -1   1  16      648.64      698.99     10.23 o 
   0   1  16        6.33       -1.81      1.81 o 
   1   1  16      884.16      960.94     16.57 o 
   2   1  16       89.83       67.86      3.67 o 
   3   1  16      240.93      244.07      7.91 o 
   4   1  16      343.73      382.49     10.79 o 
   5   1  16       11.39        9.09      4.17 o 
   6   1  16      324.83      324.37     12.52 o 
   7   1  16       65.26       70.82      5.63 o 
   8   1  16       42.70       49.54      5.70 o 
   9   1  16       33.65       41.71      6.81 o 
 -10   2  16        5.45        0.54     10.29 o 
  -9   2  16        8.48       -6.92      8.68 o 
  -8   2  16        0.22       -5.82     11.63 o 
  -7   2  16      374.55      369.37     10.25 o 
  -6   2  16       23.35        5.63      9.91 o 
  -5   2  16      297.03      309.86     18.74 o 
  -4   2  16      316.20      357.30      9.68 o 
  -3   2  16       16.92       20.54      3.80 o 
  -2   2  16     2459.64     2548.32     44.53 o 
  -1   2  16      151.03       94.00      4.27 o 
   0   2  16      699.59      499.04    214.61 o 
   1   2  16       16.94       38.31      6.93 o 
   2   2  16      787.05      921.47     29.08 o 
   3   2  16      854.68      899.73     40.50 o 
   4   2  16      834.18      889.45     26.93 o 
   5   2  16      552.57      536.72     17.08 o 
   6   2  16       69.50       59.88      5.31 o 
   7   2  16       25.26       26.07      7.06 o 
   8   2  16       43.75       22.94      9.67 o 
   9   2  16       20.36       18.30      7.88 o 
 -10   3  16        0.26        2.75      9.53 o 
  -9   3  16        1.36       12.19      7.25 o 
  -8   3  16        9.16        6.23      7.03 o 
  -7   3  16       38.69       25.63      6.65 o 
  -6   3  16      591.74      563.84     17.28 o 
  -5   3  16      323.38      305.09     13.98 o 
  -4   3  16       40.45       62.62     15.27 o 
  -3   3  16      241.11      254.86     21.81 o 
  -2   3  16      802.98      874.06     26.90 o 
  -1   3  16     4859.63     4974.26     54.72 o 
   0   3  16      225.89      183.65     20.61 o 
   1   3  16      143.11      153.35      4.94 o 
   2   3  16        9.95       15.23      3.70 o 
   3   3  16      493.96      500.71     11.75 o 
   4   3  16       33.90       21.38      4.23 o 
   5   3  16       16.40       -2.64      3.78 o 
   6   3  16      108.05       93.73     19.90 o 
   7   3  16       58.02       62.60      7.73 o 
   8   3  16        0.15       -3.25      8.28 o 
   9   3  16       87.61       98.76     14.89 o 
 -10   4  16        0.77       -3.93     11.79 o 
  -9   4  16        0.14        2.95      7.26 o 
  -8   4  16       10.41       -6.93      7.84 o 
  -7   4  16      480.45      476.50     46.05 o 
  -6   4  16      108.02       90.03     15.19 o 
  -5   4  16        5.99        3.86      4.31 o 
  -4   4  16      142.53      157.32      6.44 o 
  -3   4  16      306.45      348.27      9.25 o 
  -2   4  16      334.85      327.08     17.93 o 
  -1   4  16      399.67      430.13      9.97 o 
   0   4  16      362.39      424.07     10.87 o 
   1   4  16      546.96      547.47     44.68 o 
   2   4  16       16.42        6.98      3.49 o 
   3   4  16       40.48       39.00      4.21 o 
   4   4  16        3.05       -0.74      3.66 o 
   5   4  16       73.34       85.12      7.49 o 
   6   4  16        0.44        4.56      3.80 o 
   7   4  16       56.53       54.04     16.70 o 
   8   4  16       86.58       66.76     18.01 o 
   9   4  16        1.33       -0.35      8.30 o 
  -9   5  16        9.43        9.29      6.69 o 
  -8   5  16       19.03       37.64      8.09 o 
  -7   5  16        1.40        4.38      7.14 o 
  -6   5  16       30.54       16.81      4.70 o 
  -5   5  16        2.47        1.36      5.74 o 
  -4   5  16        0.76       -1.46      3.94 o 
  -3   5  16      106.54      110.10      5.68 o 
  -2   5  16      313.25      339.59      8.86 o 
  -1   5  16      581.25      618.41     11.69 o 
   0   5  16        0.48       -2.21      2.21 o 
   1   5  16      226.20      226.91     16.40 o 
   2   5  16      876.92      865.89     49.60 o 
   3   5  16      141.52      151.90      6.13 o 
   4   5  16       93.81      114.18      5.96 o 
   5   5  16       13.76       11.57      3.97 o 
   6   5  16      527.55      583.36     20.47 o 
   7   5  16       23.96       26.73     16.13 o 
   8   5  16        5.61        2.07      8.69 o 
   9   5  16       24.65       27.60      8.13 o 
  -9   6  16       33.36       43.54      9.56 o 
  -8   6  16       20.01       29.19     10.04 o 
  -7   6  16       16.67        7.65      7.04 o 
  -6   6  16       47.24       52.28      5.70 o 
  -5   6  16       60.81       69.05     19.58 o 
  -4   6  16      696.66      669.76     31.83 o 
  -3   6  16        1.13        0.52      3.32 o 
  -2   6  16      100.97      101.94     10.15 o 
  -1   6  16       45.44       40.87      3.65 o 
   0   6  16       48.28       33.65      6.67 o 
   1   6  16       99.17      100.08      6.44 o 
   2   6  16      151.35      149.65      5.73 o 
   3   6  16      286.43      320.50      9.48 o 
   4   6  16      324.26      307.54      8.09 o 
   5   6  16      200.60      235.17     12.33 o 
   6   6  16      118.99      118.69     29.30 o 
   7   6  16        0.51        6.54      7.05 o 
   8   6  16        2.51        7.14     10.58 o 
  -9   7  16        1.54       -9.43      9.43 o 
  -8   7  16        0.06        6.93      8.81 o 
  -7   7  16       19.06       27.95     11.63 o 
  -6   7  16        7.05        5.47      7.35 o 
  -5   7  16      191.40      197.05      7.35 o 
  -4   7  16      812.00      869.16     34.84 o 
  -3   7  16        1.04        5.22      9.37 o 
  -2   7  16      232.32      248.59      7.08 o 
  -1   7  16      210.48      208.92      8.30 o 
   0   7  16      401.08      349.94      9.62 o 
   1   7  16      295.78      302.51      8.76 o 
   2   7  16      307.61      291.97     10.10 o 
   3   7  16       66.24       89.62      5.98 o 
   4   7  16       93.45       89.72      5.21 o 
   5   7  16       12.55        6.25      6.96 o 
   6   7  16        3.06        3.67      6.03 o 
   7   7  16        3.78        6.16      8.07 o 
   8   7  16       60.78       76.23      9.41 o 
  -8   8  16       19.97       14.93     15.51 o 
  -7   8  16        4.34        6.84     10.47 o 
  -6   8  16       48.92       40.74      9.10 o 
  -5   8  16       68.09       62.00      7.81 o 
  -4   8  16      112.45       93.43      5.60 o 
  -3   8  16       66.07       74.24     18.26 o 
  -2   8  16       33.90       28.13      6.95 o 
  -1   8  16      598.18      568.46     11.89 o 
   0   8  16        7.19       -0.87      3.01 o 
   1   8  16       20.97       11.01      3.04 o 
   2   8  16       10.98       24.48      6.46 o 
   3   8  16       13.71       15.48      4.00 o 
   4   8  16       26.16       28.14      9.45 o 
   5   8  16       58.11       62.34     17.23 o 
   6   8  16       49.06       38.90     11.36 o 
   7   8  16       34.08       28.60     10.22 o 
  -8   9  16        8.55        9.87      8.70 o 
  -7   9  16        3.00       -8.51      8.51 o 
  -6   9  16      137.31      143.35      9.96 o 
  -5   9  16       22.30       16.39     11.15 o 
  -4   9  16       22.06       16.01     10.69 o 
  -3   9  16        1.99        3.26      3.50 o 
  -2   9  16        0.94        4.31      3.82 o 
  -1   9  16        7.43        7.94      2.92 o 
   0   9  16       83.29       69.87      3.85 o 
   1   9  16      171.93      192.29      9.31 o 
   2   9  16       96.27       80.33      6.33 o 
   3   9  16      281.64      306.66     25.69 o 
   4   9  16       16.00        2.92     11.44 o 
   5   9  16      115.67       90.12     22.43 o 
   6   9  16       77.20       98.87      9.86 o 
   7   9  16       54.46       58.44     10.99 o 
  -7  10  16        4.34        0.22      7.60 o 
  -6  10  16       12.88       17.79      9.14 o 
  -5  10  16       27.74       35.12     14.86 o 
  -4  10  16       13.86       35.71      8.75 o 
  -3  10  16      297.69      329.18     11.93 o 
  -2  10  16      316.33      332.33     11.38 o 
  -1  10  16       21.59       24.06      6.54 o 
   0  10  16        1.41       -2.17      3.21 o 
   1  10  16       27.89       19.76      6.14 o 
   2  10  16       23.09       13.80      6.96 o 
   3  10  16       77.46       80.31      8.41 o 
   4  10  16        8.83       23.83      7.39 o 
   5  10  16        9.94       12.10      6.90 o 
   6  10  16        2.61       -1.00      7.76 o 
  -6  11  16        4.18       10.94      7.97 o 
  -5  11  16       43.71       41.96      9.83 o 
  -4  11  16        3.94       10.39      6.87 o 
  -3  11  16       67.20       54.71      8.20 o 
  -2  11  16       12.53       23.61      7.23 o 
  -1  11  16       63.79       65.69      6.03 o 
   0  11  16       27.77       28.79      5.23 o 
   1  11  16       41.39       38.60      5.62 o 
   2  11  16      334.43      338.60     16.24 o 
   3  11  16      103.65      112.01      9.00 o 
   4  11  16        0.20        7.70      6.65 o 
   5  11  16        0.05       -7.20      7.31 o 
   6  11  16       36.34       25.07     10.28 o 
  -5  12  16        3.15        8.00      8.40 o 
  -4  12  16        5.15        2.00      8.02 o 
  -3  12  16        1.00        2.45     12.41 o 
  -2  12  16      145.43      116.59      9.93 o 
  -1  12  16        2.57        1.75      5.85 o 
   0  12  16       17.77       31.62      5.56 o 
   1  12  16       29.27       25.66      8.08 o 
   2  12  16       26.48       -1.46      7.88 o 
   3  12  16        6.15       -2.53      6.43 o 
   4  12  16       13.94       23.57      8.39 o 
   5  12  16        0.03       -5.23      8.81 o 
  -4  13  16        0.46        5.12     12.20 o 
  -3  13  16        2.63        8.64      6.89 o 
  -2  13  16       28.57       30.49      8.70 o 
  -1  13  16       28.39       31.45      7.92 o 
   0  13  16       16.16       10.27      6.11 o 
   1  13  16        0.74       -3.32      6.73 o 
   2  13  16        0.14       14.85      7.40 o 
   3  13  16       37.06       19.53     22.83 o 
  -2  14  16        2.84       -3.69      7.66 o 
  -1  14  16        0.02        4.76      5.55 o 
   0  14  16        0.88        6.91      4.70 o 
   1  14  16        5.31       -4.17      6.34 o 
  -9   0  17       17.77       34.88      7.37 o 
  -7   0  17      672.22      616.33     15.59 o 
  -5   0  17       37.24       32.25      5.30 o 
  -3   0  17     1828.15     1704.06     46.58 o 
  -1   0  17       97.93      108.89      4.02 o 
   1   0  17     2012.45     2012.01     53.75 o 
   3   0  17     1008.40      923.06     25.57 o 
   5   0  17      128.81       99.48      5.66 o 
   7   0  17       33.86       25.88      7.26 o 
   9   0  17       15.28        5.61      7.89 o 
 -10   1  17        1.80       -7.15      7.15 o 
  -9   1  17        1.91        5.56      5.11 o 
  -8   1  17        0.05        2.65      4.94 o 
  -7   1  17       78.90       90.34      6.09 o 
  -6   1  17       31.25       20.29      4.04 o 
  -5   1  17       62.08       66.91      3.74 o 
  -4   1  17        3.56       -3.84      3.84 o 
  -3   1  17       62.65       50.06      4.28 o 
  -2   1  17        0.10       -0.28      2.22 o 
  -1   1  17        1.91        2.17      2.16 o 
   0   1  17       78.09       83.04     10.65 o 
   1   1  17      389.90      394.33      8.34 o 
   2   1  17       90.16       79.33      3.33 o 
   3   1  17       44.16       29.77      5.36 o 
   4   1  17      147.57      132.76      7.63 o 
   5   1  17       79.07       55.50     10.25 o 
   6   1  17       81.72       68.76     12.10 o 
   7   1  17       69.52       52.79      5.58 o 
   8   1  17        0.63        6.55      6.78 o 
   9   1  17       99.48      100.73      9.90 o 
 -10   2  17        4.52        0.32      8.46 o 
  -9   2  17       29.22       19.89      8.65 o 
  -8   2  17        0.20       -6.33      7.50 o 
  -7   2  17       74.85       59.70      5.10 o 
  -6   2  17       49.16       22.65     12.20 o 
  -5   2  17        5.42        0.30      4.34 o 
  -4   2  17      199.89      198.79      6.76 o 
  -3   2  17       18.21       24.01      6.49 o 
  -2   2  17       68.43       58.65      4.55 o 
  -1   2  17       95.35       76.89      3.67 o 
   0   2  17     2210.09     2126.20     40.66 o 
   1   2  17      725.87      753.55     36.84 o 
   2   2  17      423.79      401.93     10.68 o 
   3   2  17     1289.81     1397.84     48.87 o 
   4   2  17      727.20      697.70     20.51 o 
   5   2  17       20.11       22.60      5.90 o 
   6   2  17       10.85       11.56      4.24 o 
   7   2  17       27.14        3.49      9.91 o 
   8   2  17       87.21       82.59     35.76 o 
   9   2  17       18.23       -0.68      7.41 o 
 -10   3  17       23.62       33.28     11.31 o 
  -9   3  17       15.28        7.86      8.00 o 
  -8   3  17       90.39       97.86     10.15 o 
  -7   3  17       14.68       21.44      8.47 o 
  -6   3  17       98.04      100.46     23.53 o 
  -5   3  17       95.32       80.19      5.84 o 
  -4   3  17       64.75       63.19     10.85 o 
  -3   3  17      434.92      488.40     12.07 o 
  -2   3  17        0.35        6.74      8.46 o 
  -1   3  17       12.23        4.78      2.89 o 
   0   3  17      654.05      668.30     12.40 o 
   1   3  17      174.89      196.39      4.99 o 
   2   3  17       37.71       53.80     10.66 o 
   3   3  17       12.55       18.84      4.71 o 
   4   3  17      129.50      116.57      8.70 o 
   5   3  17       45.41       41.85      8.16 o 
   6   3  17       10.82        6.09      8.29 o 
   7   3  17        3.35       25.08     14.30 o 
   8   3  17      101.17       88.80      9.68 o 
   9   3  17        0.79       -0.05      8.73 o 
  -9   4  17        0.84        2.37      6.17 o 
  -8   4  17       74.54       89.91     25.72 o 
  -7   4  17        6.42       -7.23      7.23 o 
  -6   4  17      416.09      429.39     19.39 o 
  -5   4  17        7.96        2.99      6.60 o 
  -4   4  17     1288.42     1282.32     26.90 o 
  -3   4  17        1.32        5.45      5.87 o 
  -2   4  17        9.75        8.99      3.45 o 
  -1   4  17      239.60      218.96      5.50 o 
   0   4  17     1383.17     1437.27     32.64 o 
   1   4  17       35.09       43.86      3.36 o 
   2   4  17       56.96       59.36      4.65 o 
   3   4  17      597.68      614.67     19.80 o 
   4   4  17      350.83      403.88      9.77 o 
   5   4  17      122.08      116.82      5.63 o 
   6   4  17      166.63      171.10     10.47 o 
   7   4  17        9.41       13.15      8.87 o 
   8   4  17        0.84        5.14     11.01 o 
   9   4  17        3.82        7.77      7.19 o 
  -9   5  17        0.04        6.74      9.56 o 
  -8   5  17        0.31        8.74     10.50 o 
  -7   5  17        0.27       -3.75     10.61 o 
  -6   5  17       96.99       90.92      8.43 o 
  -5   5  17        0.73        0.88      3.83 o 
  -4   5  17       12.08       16.03      9.94 o 
  -3   5  17       16.45       22.32      4.07 o 
  -2   5  17       16.49       23.81      3.75 o 
  -1   5  17       70.39       63.79      3.76 o 
   0   5  17      123.13      123.57      8.17 o 
   1   5  17     1237.59     1305.36     50.56 o 
   2   5  17       15.69       17.65      6.81 o 
   3   5  17      232.79      248.20     14.81 o 
   4   5  17       31.37       35.90      6.35 o 
   5   5  17       35.26       28.90      4.43 o 
   6   5  17      134.96      159.44     22.32 o 
   7   5  17      147.89      172.70     22.78 o 
   8   5  17        3.47        1.93      7.32 o 
  -9   6  17        0.10        6.48      7.98 o 
  -8   6  17        9.87       16.81     13.01 o 
  -7   6  17       64.69       39.05     33.58 o 
  -6   6  17       87.00       74.18     34.01 o 
  -5   6  17      119.96      136.97      6.38 o 
  -4   6  17      510.56      547.77     32.39 o 
  -3   6  17       31.66       27.97      4.42 o 
  -2   6  17      139.13      138.17      9.45 o 
  -1   6  17      632.36      616.56     13.51 o 
   0   6  17       52.83       49.04      3.54 o 
   1   6  17      128.37      125.28      6.97 o 
   2   6  17      117.69      113.56      5.52 o 
   3   6  17      243.05      285.17      7.58 o 
   4   6  17      346.76      376.68     13.92 o 
   5   6  17       13.62       13.71      6.10 o 
   6   6  17       75.53       77.23     21.73 o 
   7   6  17       25.82       26.49     22.97 o 
   8   6  17       16.69        9.98      7.36 o 
  -9   7  17       22.12       24.57      7.46 o 
  -8   7  17        6.56       -8.10      8.22 o 
  -7   7  17       78.34       84.36      9.18 o 
  -6   7  17        5.45       14.99      8.51 o 
  -5   7  17       83.34       65.48      8.02 o 
  -4   7  17      400.14      438.60      9.96 o 
  -3   7  17       15.25        9.70      9.42 o 
  -2   7  17        0.30       -4.12      4.12 o 
  -1   7  17      347.10      297.30      7.80 o 
   0   7  17        0.24       -2.88      2.88 o 
   1   7  17       39.53       35.88      3.66 o 
   2   7  17      228.95      235.15     18.98 o 
   3   7  17       14.44        5.51      3.91 o 
   4   7  17      173.44      218.80     23.02 o 
   5   7  17        7.56        9.53      9.34 o 
   6   7  17       47.02       64.50     17.96 o 
   7   7  17        2.39       16.20      8.17 o 
   8   7  17       17.08       24.56      8.28 o 
  -8   8  17        0.20       -0.64      7.98 o 
  -7   8  17       33.53       -1.75     30.78 o 
  -6   8  17       90.01       59.98     11.85 o 
  -5   8  17       17.50       13.52      7.29 o 
  -4   8  17       37.18       31.78      4.50 o 
  -3   8  17      275.39      337.39      8.34 o 
  -2   8  17      195.16      231.93      6.89 o 
  -1   8  17       18.84       12.51      7.30 o 
   0   8  17      464.30      502.67     22.00 o 
   1   8  17       35.28       17.87      3.66 o 
   2   8  17      187.86      155.31      6.41 o 
   3   8  17       27.28       34.95      4.53 o 
   4   8  17      293.95      307.56     11.78 o 
   5   8  17        1.97       -1.39      6.47 o 
   6   8  17        6.95       14.38     11.74 o 
   7   8  17        5.03        5.43      7.70 o 
  -8   9  17       10.26       41.72     10.05 o 
  -7   9  17        3.03      -10.63     13.84 o 
  -6   9  17       31.68       51.71      8.47 o 
  -5   9  17      342.45      358.72     36.19 o 
  -4   9  17       10.69       11.33     14.76 o 
  -3   9  17       87.83      109.53     10.20 o 
  -2   9  17       62.84       62.83      5.06 o 
  -1   9  17        5.18        4.34      3.11 o 
   0   9  17      168.41      170.72      4.54 o 
   1   9  17       37.04       42.56      8.01 o 
   2   9  17      167.16      158.14      6.26 o 
   3   9  17       37.60       26.62     10.61 o 
   4   9  17        0.26       -6.07      6.07 o 
   5   9  17        7.00       10.99      7.06 o 
   6   9  17        5.45       -0.94      6.89 o 
   7   9  17        3.91       15.25      8.33 o 
  -7  10  17        2.64       -3.36      8.07 o 
  -6  10  17        8.28       17.63      7.44 o 
  -5  10  17      179.67      186.33     11.06 o 
  -4  10  17      219.99      253.61     11.21 o 
  -3  10  17      139.68      150.91      9.63 o 
  -2  10  17       48.31       48.99      8.97 o 
  -1  10  17       12.33        9.56      5.31 o 
   0  10  17      268.98      250.72     10.46 o 
   1  10  17       45.30       49.35      7.28 o 
   2  10  17       70.16       86.13      9.75 o 
   3  10  17        9.44        4.50      7.29 o 
   4  10  17        0.93        2.83      6.85 o 
   5  10  17       11.65       11.50     18.93 o 
   6  10  17       53.93       65.57      9.14 o 
  -6  11  17       19.41        5.74     17.66 o 
  -5  11  17        0.03        3.02      7.77 o 
  -4  11  17        7.55        3.65      6.81 o 
  -3  11  17        6.01       11.92      7.61 o 
  -2  11  17       17.37       18.34      6.29 o 
  -1  11  17       15.68       18.55      7.83 o 
   0  11  17       41.44       49.81      5.61 o 
   1  11  17      131.58      155.41     21.91 o 
   2  11  17        7.76       -7.81      8.91 o 
   3  11  17       15.92        7.97     13.09 o 
   4  11  17        3.97       -8.82      8.82 o 
   5  11  17       51.83       58.61      8.78 o 
  -5  12  17        0.39       -4.03      6.82 o 
  -4  12  17        2.69       -2.77      6.88 o 
  -3  12  17        2.55        6.01      8.57 o 
  -2  12  17        0.43        1.38      7.05 o 
  -1  12  17      233.05      232.78      9.75 o 
   0  12  17       60.67       58.53      7.61 o 
   1  12  17        4.63        8.34      5.54 o 
   2  12  17      102.74      118.10     18.12 o 
   3  12  17       91.87      100.77      9.77 o 
   4  12  17        9.65        4.01      8.07 o 
  -4  13  17        3.84        1.03      7.43 o 
  -3  13  17        0.95        5.50      6.87 o 
  -2  13  17        0.14        4.68      7.67 o 
  -1  13  17        2.84        1.80      5.79 o 
   0  13  17        4.78        5.30      5.36 o 
   1  13  17        1.85        9.72      5.44 o 
   2  13  17        1.19        4.12      9.48 o 
   3  13  17       11.30       14.64     11.09 o 
  -1  14  17        8.95        7.92     10.46 o 
   0  14  17       11.28        7.47      5.71 o 
   1  14  17        9.18        3.91      5.84 o 
 -10   0  18       68.22       76.80     14.70 o 
  -8   0  18       20.92       20.24      6.62 o 
  -6   0  18      118.34       84.12     31.99 o 
  -4   0  18     2219.63     2462.50     50.60 o 
  -2   0  18      515.26      544.79     14.89 o 
   0   0  18        3.48        0.16      2.99 o 
   2   0  18       58.94       59.01      4.51 o 
   4   0  18      551.02      577.98     14.76 o 
   6   0  18      454.94      417.94     66.08 o 
   8   0  18       40.24       12.51      7.72 o 
 -10   1  18        8.68       13.15      7.14 o 
  -9   1  18       31.77       35.94      6.32 o 
  -8   1  18        9.84       12.34      7.55 o 
  -7   1  18        2.10        3.66      5.63 o 
  -6   1  18      112.30       91.51      7.76 o 
  -5   1  18        2.23       -2.86      2.86 o 
  -4   1  18       35.72       18.34      3.30 o 
  -3   1  18        2.63        5.41      2.41 o 
  -2   1  18      108.05       77.43      3.93 o 
  -1   1  18      427.39      335.51      5.08 o 
   0   1  18      348.05      283.78     25.52 o 
   1   1  18       37.34       30.02      6.89 o 
   2   1  18       48.53       82.23      3.38 o 
   3   1  18       40.67       46.41      3.89 o 
   4   1  18        8.41        2.45      4.79 o 
   5   1  18      111.71      110.68     11.68 o 
   6   1  18       95.17       83.91     10.15 o 
   7   1  18        1.64       -0.32      4.99 o 
   8   1  18       79.78      110.14      8.57 o 
   9   1  18       14.24       12.83      6.02 o 
 -10   2  18        0.02        9.96     10.50 o 
  -9   2  18        7.02        0.33     13.57 o 
  -8   2  18       90.25      114.27     11.77 o 
  -7   2  18       18.35       27.37      8.08 o 
  -6   2  18       50.06       30.07     23.32 o 
  -5   2  18       64.32       89.58      5.60 o 
  -4   2  18      254.40      249.25      7.57 o 
  -3   2  18      381.66      405.06     11.00 o 
  -2   2  18     1538.62     1676.55     34.70 o 
  -1   2  18      558.25      553.94     11.95 o 
   0   2  18       12.01        0.78      3.66 o 
   1   2  18       93.19       55.51      5.22 o 
   2   2  18        7.91       11.36      9.26 o 
   3   2  18      225.54      214.45      7.62 o 
   4   2  18     1041.80     1060.77     24.59 o 
   5   2  18        4.37        1.13      3.68 o 
   6   2  18       57.29       34.19      7.33 o 
   7   2  18       69.66       16.64     15.48 o 
   8   2  18       16.40       16.85     12.76 o 
   9   2  18       29.55        8.58      7.91 o 
  -9   3  18        4.33       14.23     20.71 o 
  -8   3  18       42.00       50.17     10.26 o 
  -7   3  18      308.22      340.69     12.27 o 
  -6   3  18       10.07        1.88      4.90 o 
  -5   3  18      118.01      105.94      8.00 o 
  -4   3  18       22.21       20.41      9.53 o 
  -3   3  18      716.68      716.06     34.63 o 
  -2   3  18        6.71        5.95      3.46 o 
  -1   3  18       55.56       51.63      3.42 o 
   0   3  18        1.11       -4.87      4.87 o 
   1   3  18      270.40      328.86     18.15 o 
   2   3  18      101.24      100.18      6.22 o 
   3   3  18      387.76      437.83     10.43 o 
   4   3  18       54.18       32.85      4.57 o 
   5   3  18       17.00        9.31      3.79 o 
   6   3  18      110.93      138.11      9.70 o 
   7   3  18       10.75       26.73      8.21 o 
   8   3  18        4.68        1.43      9.07 o 
   9   3  18       18.16       29.97      9.87 o 
  -9   4  18       18.67       19.44      8.27 o 
  -8   4  18        0.04       -3.69      8.35 o 
  -7   4  18       60.99       27.62     13.92 o 
  -6   4  18      273.93      260.34      7.98 o 
  -5   4  18      183.33      225.99     13.84 o 
  -4   4  18       76.15       61.15      5.25 o 
  -3   4  18      412.48      427.27     10.28 o 
  -2   4  18        6.93        8.37      3.47 o 
  -1   4  18      120.18      127.17      4.77 o 
   0   4  18       17.08       -2.43      5.41 o 
   1   4  18      576.21      603.29     30.45 o 
   2   4  18      451.49      475.17     19.23 o 
   3   4  18      120.67      106.63      5.56 o 
   4   4  18      501.86      475.81     20.95 o 
   5   4  18       11.47        4.02      4.06 o 
   6   4  18       47.69       45.15      7.59 o 
   7   4  18       30.10       19.39      9.56 o 
   8   4  18       45.43       68.32     30.94 o 
  -9   5  18        3.41        5.04      7.92 o 
  -8   5  18        0.35        1.11      8.25 o 
  -7   5  18        3.94       -5.39      8.11 o 
  -6   5  18       32.22        6.84      6.94 o 
  -5   5  18      112.83      131.58      8.59 o 
  -4   5  18      764.83      863.48     43.97 o 
  -3   5  18        0.84       -1.82      3.82 o 
  -2   5  18      110.89      101.42      5.36 o 
  -1   5  18      349.28      377.85      7.95 o 
   0   5  18     1460.93     1455.49     21.38 o 
   1   5  18       82.31       89.76      8.31 o 
   2   5  18      183.48      197.16     14.24 o 
   3   5  18        2.29       -1.07      6.79 o 
   4   5  18      288.34      303.98     19.28 o 
   5   5  18       12.12        6.38      3.70 o 
   6   5  18       15.71       13.80      8.21 o 
   7   5  18        2.57       10.36      7.44 o 
   8   5  18       47.19       63.40     10.15 o 
  -9   6  18       25.73       41.16     12.90 o 
  -8   6  18        1.34        2.02      8.60 o 
  -7   6  18       14.76        2.76      7.27 o 
  -6   6  18        0.22       12.20      6.60 o 
  -5   6  18      139.40      146.35      6.33 o 
  -4   6  18        8.16        8.04      4.48 o 
  -3   6  18        0.47        4.30      5.23 o 
  -2   6  18       76.73       70.88      5.08 o 
  -1   6  18       12.05       14.37      3.07 o 
   0   6  18       54.99       63.89      6.15 o 
   1   6  18        7.95       17.03      5.49 o 
   2   6  18        2.21       -2.25      3.75 o 
   3   6  18      364.38      401.32     11.16 o 
   4   6  18       65.17       66.70      4.85 o 
   5   6  18      143.77      144.32      9.19 o 
   6   6  18      125.09      107.68     10.12 o 
   7   6  18       15.21       19.72      6.87 o 
   8   6  18       12.02       -8.29     12.47 o 
  -8   7  18       10.69       22.75      8.19 o 
  -7   7  18       35.72       26.29      8.01 o 
  -6   7  18      486.50      532.53     43.00 o 
  -5   7  18      249.99      278.32     11.61 o 
  -4   7  18        4.22        0.49      3.78 o 
  -3   7  18      148.95      162.67      6.36 o 
  -2   7  18      360.58      316.47      7.90 o 
  -1   7  18       90.29       83.18      4.15 o 
   0   7  18        8.42        3.56      2.93 o 
   1   7  18      232.85      242.90     15.20 o 
   2   7  18       57.71       51.95      4.91 o 
   3   7  18      144.83      137.38      5.96 o 
   4   7  18        5.06       -7.22      7.22 o 
   5   7  18       30.02       48.86      8.56 o 
   6   7  18       38.86       34.44      8.23 o 
   7   7  18       21.33       20.85      8.06 o 
  -8   8  18        0.07       -7.88      7.93 o 
  -7   8  18        5.48       16.02      8.43 o 
  -6   8  18        0.17       12.07      7.02 o 
  -5   8  18       10.77       10.17      7.59 o 
  -4   8  18        1.15        8.59      9.96 o 
  -3   8  18       69.19       74.96      5.18 o 
  -2   8  18       47.03       29.09      7.35 o 
  -1   8  18      540.24      583.25     14.97 o 
   0   8  18       35.10       41.61      5.98 o 
   1   8  18      271.11      309.93     11.66 o 
   2   8  18       35.39       20.41      6.19 o 
   3   8  18      506.11      513.31     13.53 o 
   4   8  18        3.29       -2.51      7.48 o 
   5   8  18       29.66       27.04      7.52 o 
   6   8  18      111.48      119.80     17.05 o 
   7   8  18        2.20       18.02      7.49 o 
  -7   9  18       32.90       75.85     24.69 o 
  -6   9  18       14.72       16.16      8.20 o 
  -5   9  18       41.52       47.99      7.83 o 
  -4   9  18        1.74       -1.63      9.02 o 
  -3   9  18      107.24       77.41      8.93 o 
  -2   9  18       77.37       83.17      5.12 o 
  -1   9  18      282.01      282.25      5.80 o 
   0   9  18        3.59        5.23      2.77 o 
   1   9  18       15.24       17.72      9.28 o 
   2   9  18        0.00       -0.72      5.34 o 
   3   9  18        0.10        7.63      8.86 o 
   4   9  18        0.73       -1.91      5.64 o 
   5   9  18       90.77       80.34     15.00 o 
   6   9  18       41.00       37.24      9.16 o 
  -7  10  18        0.34        3.76      6.85 o 
  -6  10  18       16.15        7.85      7.32 o 
  -5  10  18        1.95       10.82      8.49 o 
  -4  10  18        2.29        8.35      6.89 o 
  -3  10  18       31.86       33.15      7.52 o 
  -2  10  18        0.01       -5.11      5.73 o 
  -1  10  18       23.53       11.74     12.23 o 
   0  10  18       89.90       60.62     10.84 o 
   1  10  18       38.07       43.93      6.55 o 
   2  10  18       21.50       21.66      6.98 o 
   3  10  18       22.90       22.84      8.35 o 
   4  10  18       38.22       53.60      8.06 o 
   5  10  18        3.90        8.41      7.59 o 
   6  10  18       31.29       32.18      8.80 o 
  -6  11  18       16.30       18.21      8.60 o 
  -5  11  18       20.00        6.43     10.64 o 
  -4  11  18       15.64       15.10      9.67 o 
  -3  11  18       28.24       26.72      9.40 o 
  -2  11  18        0.10       -1.20      5.88 o 
  -1  11  18       34.54       20.70      7.26 o 
   0  11  18      399.03      423.25     14.23 o 
   1  11  18       14.49       10.80      6.36 o 
   2  11  18       22.86       26.83     20.09 o 
   3  11  18       51.43       39.94      8.24 o 
   4  11  18      112.72      112.60     10.89 o 
   5  11  18       25.31       30.45      8.03 o 
  -5  12  18        3.98        0.14     10.06 o 
  -4  12  18        1.64       -0.72      8.11 o 
  -3  12  18        4.62       14.86      7.89 o 
  -2  12  18       54.78       43.76      8.38 o 
  -1  12  18       51.09       39.76      6.81 o 
   0  12  18       19.89       15.60      5.46 o 
   1  12  18        1.41       -1.32      5.03 o 
   2  12  18      127.35      157.64     11.89 o 
   3  12  18       46.88       39.13      9.48 o 
   4  12  18       37.01       27.46     14.62 o 
  -3  13  18        3.48       -0.28      7.06 o 
  -2  13  18        0.06        7.49     12.17 o 
  -1  13  18        4.02       -0.15      6.19 o 
   0  13  18        0.97        3.36      5.67 o 
   1  13  18        0.92       -1.33      6.10 o 
   2  13  18       21.22        6.79      8.38 o 
  -9   0  19       69.68       74.12      9.85 o 
  -7   0  19        5.05       -0.33     15.86 o 
  -5   0  19     1975.05     2093.39    101.14 o 
  -3   0  19        0.10        1.37      3.25 o 
  -1   0  19      614.69      563.30     13.31 o 
   1   0  19      165.08      201.33      5.13 o 
   3   0  19       22.72       17.10      4.00 o 
   5   0  19       54.61       41.67      4.74 o 
   7   0  19       14.44       15.40      7.55 o 
   9   0  19       64.67       58.23      9.67 o 
  -9   1  19        0.50       -5.95      5.95 o 
  -8   1  19       20.47       18.92      8.35 o 
  -7   1  19        7.27        5.23      4.50 o 
  -6   1  19        2.15        0.73      3.83 o 
  -5   1  19      127.27      120.66      8.61 o 
  -4   1  19        6.36        8.94      5.33 o 
  -3   1  19        3.47        5.03      3.14 o 
  -2   1  19      209.08      215.88      7.14 o 
  -1   1  19      128.85      108.96      3.19 o 
   0   1  19     1319.79     1268.28     26.30 o 
   1   1  19     1018.44      952.39     14.93 o 
   2   1  19        0.90       -4.06      4.06 o 
   3   1  19      134.70      190.66      4.65 o 
   4   1  19     1218.02     1340.38     21.79 o 
   5   1  19      327.18      365.61     10.52 o 
   6   1  19       20.41       11.24      4.98 o 
   7   1  19       39.68       44.85      9.14 o 
   8   1  19        3.95        5.41      5.76 o 
   9   1  19        8.86        6.78      5.58 o 
  -9   2  19        5.80       -3.32     10.23 o 
  -8   2  19        1.20       -8.79     14.68 o 
  -7   2  19        0.07       -2.87     12.66 o 
  -6   2  19        6.99        0.95      4.15 o 
  -5   2  19      195.99      233.15      8.02 o 
  -4   2  19     1235.19     1182.21     26.89 o 
  -3   2  19      353.71      368.45     12.23 o 
  -2   2  19      316.24      342.49      9.56 o 
  -1   2  19       87.00       67.72      4.78 o 
   0   2  19       27.42       92.54     49.15 o 
   1   2  19        0.34        4.02      2.91 o 
   2   2  19       76.83       77.83      5.06 o 
   3   2  19      120.31      118.77      6.60 o 
   4   2  19       35.46       44.27      5.95 o 
   5   2  19       81.65       90.75      7.65 o 
   6   2  19      224.53      263.08     29.78 o 
   7   2  19       61.38       39.33      9.88 o 
   8   2  19        3.72       16.83      8.47 o 
  -9   3  19        0.14       -1.65      7.30 o 
  -8   3  19       15.42       22.81      9.51 o 
  -7   3  19       52.96       63.69      8.17 o 
  -6   3  19      484.00      423.21     11.43 o 
  -5   3  19        5.51        0.12      4.13 o 
  -4   3  19       70.77       79.72      5.61 o 
  -3   3  19       50.74       29.93      7.03 o 
  -2   3  19      210.79      211.10     13.60 o 
  -1   3  19        0.17        5.07      2.98 o 
   0   3  19      446.44      425.93      7.40 o 
   1   3  19       33.39       24.10      3.73 o 
   2   3  19       84.34       88.68     10.37 o 
   3   3  19     1512.89     1514.52     27.83 o 
   4   3  19      364.21      378.00     32.21 o 
   5   3  19       21.99       30.03      7.78 o 
   6   3  19      673.06      713.52     16.15 o 
   7   3  19        1.81       -2.19      8.29 o 
   8   3  19       64.28       86.74     18.61 o 
  -9   4  19        0.12       -3.34      7.10 o 
  -8   4  19        9.14        7.48      8.14 o 
  -7   4  19        0.01       -4.25      7.52 o 
  -6   4  19      355.74      314.97      8.01 o 
  -5   4  19      131.72      149.63      7.24 o 
  -4   4  19       77.01       63.86      9.86 o 
  -3   4  19      625.96      679.33     29.51 o 
  -2   4  19        0.25       -0.81      6.95 o 
  -1   4  19      953.11      982.36     20.90 o 
   0   4  19      244.11      259.36      6.49 o 
   1   4  19     1246.97     1212.29     54.02 o 
   2   4  19      238.36      287.68     20.33 o 
   3   4  19      308.83      265.66     16.40 o 
   4   4  19        0.42       -3.26      4.27 o 
   5   4  19      100.19      120.00      5.48 o 
   6   4  19       17.86       18.49      9.94 o 
   7   4  19        3.20       -1.69      8.24 o 
   8   4  19       42.00       22.85     21.06 o 
  -9   5  19        1.29       -2.29      6.96 o 
  -8   5  19        5.03        1.23     11.44 o 
  -7   5  19        0.31       -1.29      8.35 o 
  -6   5  19       65.97       53.48      8.37 o 
  -5   5  19       17.14        9.16      7.70 o 
  -4   5  19       72.31       87.19      5.79 o 
  -3   5  19      126.99      129.57     27.30 o 
  -2   5  19      120.07      132.84     11.15 o 
  -1   5  19      117.22      128.19      4.80 o 
   0   5  19      181.30      165.96      8.29 o 
   1   5  19     1114.85     1154.86     20.38 o 
   2   5  19       21.84       24.71      4.90 o 
   3   5  19      434.03      454.37     10.74 o 
   4   5  19        0.19       -2.53      4.05 o 
   5   5  19        5.19        1.72      5.96 o 
   6   5  19        2.86       -2.46      7.75 o 
   7   5  19       26.66       34.66      8.69 o 
   8   5  19        1.14        0.72      8.44 o 
  -8   6  19        1.01       -7.91      8.01 o 
  -7   6  19       53.27       61.16     38.05 o 
  -6   6  19       48.87       20.64     14.54 o 
  -5   6  19      137.99      146.68      6.14 o 
  -4   6  19       92.33       88.96     10.64 o 
  -3   6  19     1215.74     1240.58     23.80 o 
  -2   6  19      119.64      127.47      6.10 o 
  -1   6  19      113.07      114.78      4.53 o 
   0   6  19      290.35      268.05      7.52 o 
   1   6  19        7.92        0.79      5.14 o 
   2   6  19      670.83      680.25     30.19 o 
   3   6  19       24.98       18.65      6.03 o 
   4   6  19       93.45       76.93      4.91 o 
   5   6  19       58.74       48.96      7.91 o 
   6   6  19       17.29       24.48      8.43 o 
   7   6  19        2.47        9.86     12.31 o 
   8   6  19       17.80        8.24      8.44 o 
  -8   7  19        0.94        3.43      9.53 o 
  -7   7  19      127.72      160.25     11.93 o 
  -6   7  19       46.36       28.54      9.03 o 
  -5   7  19        0.02       -6.81      6.81 o 
  -4   7  19       99.32      101.28     12.47 o 
  -3   7  19      204.90      213.14      7.06 o 
  -2   7  19      297.61      357.22     19.98 o 
  -1   7  19      128.29      116.69      4.59 o 
   0   7  19      135.01      124.25      4.13 o 
   1   7  19        0.72        0.93      2.90 o 
   2   7  19      166.42      161.40     23.86 o 
   3   7  19      195.06      201.13      7.57 o 
   4   7  19      133.86      124.77     17.85 o 
   5   7  19        9.02       15.48      6.69 o 
   6   7  19        6.26        0.74      8.32 o 
   7   7  19       31.96       32.77     13.95 o 
  -8   8  19        0.11       -6.68     10.96 o 
  -7   8  19       47.76       37.69     46.96 o 
  -6   8  19       56.47       53.67      8.81 o 
  -5   8  19       23.86       38.38     14.14 o 
  -4   8  19        0.32        4.20      6.35 o 
  -3   8  19      102.16      116.36     13.33 o 
  -2   8  19      139.11      163.51      6.25 o 
  -1   8  19        0.96       -3.25      3.25 o 
   0   8  19        8.10        9.55      2.95 o 
   1   8  19        0.00        0.15      2.90 o 
   2   8  19     1126.05     1155.69     49.01 o 
   3   8  19      119.04      123.91      8.99 o 
   4   8  19        7.06        7.66     13.65 o 
   5   8  19       24.13       32.93      7.36 o 
   6   8  19       23.79       12.51      8.56 o 
   7   8  19        1.51       12.08     20.63 o 
  -7   9  19       30.04       42.12      9.21 o 
  -6   9  19        4.51        0.80      8.93 o 
  -5   9  19       22.10       27.07     18.82 o 
  -4   9  19        0.03        8.39      6.60 o 
  -3   9  19       85.94       81.39      8.19 o 
  -2   9  19        0.03        0.93     12.33 o 
  -1   9  19       24.68       27.97     10.32 o 
   0   9  19      317.93      360.81     15.42 o 
   1   9  19      299.31      311.66      9.28 o 
   2   9  19        0.12        2.25      8.05 o 
   3   9  19       79.17       87.18      7.82 o 
   4   9  19       11.51       31.03      6.85 o 
   5   9  19        6.30        3.55      7.51 o 
   6   9  19        9.37       10.85      8.32 o 
  -6  10  19        5.95       12.78      8.63 o 
  -5  10  19        0.39       -5.99      8.41 o 
  -4  10  19       16.79       10.49     11.66 o 
  -3  10  19       31.11       13.53     17.80 o 
  -2  10  19       34.17       35.74      8.14 o 
  -1  10  19       28.70       23.94      5.73 o 
   0  10  19        4.77       12.04      5.25 o 
   1  10  19        0.59       -4.67      6.03 o 
   2  10  19        3.19        6.78      6.95 o 
   3  10  19       13.03       26.72      7.39 o 
   4  10  19       40.84       44.41      8.22 o 
   5  10  19       52.39       44.70     12.66 o 
  -6  11  19        4.51        3.81      7.43 o 
  -5  11  19        2.73       11.65      6.89 o 
  -4  11  19        5.62       -6.00      6.89 o 
  -3  11  19       13.36        0.05      7.54 o 
  -2  11  19      212.87      224.79     30.16 o 
  -1  11  19      175.14      203.32      9.11 o 
   0  11  19        0.39        0.09      7.64 o 
   1  11  19       78.16       64.27      7.24 o 
   2  11  19       78.20       89.71     32.02 o 
   3  11  19       80.92       81.99     17.75 o 
   4  11  19        0.44       -4.83      8.81 o 
   5  11  19       11.62       29.10      7.99 o 
  -4  12  19       37.27       32.67      8.84 o 
  -3  12  19       35.13       37.44      7.70 o 
  -2  12  19        0.00        6.81      7.19 o 
  -1  12  19       22.21       26.57      6.41 o 
   0  12  19       23.58       20.15      6.23 o 
   1  12  19       99.23      101.06      7.69 o 
   2  12  19       17.20       32.55     10.03 o 
   3  12  19        3.03        9.13      7.50 o 
   4  12  19        0.06        1.89      6.90 o 
  -3  13  19        7.03        7.82      7.69 o 
  -2  13  19        0.29       -1.20      8.28 o 
  -1  13  19        6.12       -0.94      5.96 o 
   0  13  19        3.41        4.32      6.27 o 
   1  13  19       78.55      107.32     12.46 o 
   2  13  19       20.31        9.93      8.72 o 
  -8   0  20       26.51       26.42      8.64 o 
  -6   0  20      219.77      154.72     57.79 o 
  -4   0  20       61.13       55.55      5.11 o 
  -2   0  20     1175.34     1202.67     54.58 o 
   0   0  20      876.33      981.78     36.20 o 
   2   0  20      654.22      822.25     39.45 o 
   4   0  20      901.12      907.86     20.35 o 
   6   0  20       81.16       55.36      8.13 o 
   8   0  20       98.01      100.40     19.15 o 
  -9   1  20        1.30        1.71      5.18 o 
  -8   1  20       26.62       34.61      7.12 o 
  -7   1  20       24.78       22.28      6.21 o 
  -6   1  20      123.59       73.27     14.08 o 
  -5   1  20       97.04      128.37      6.02 o 
  -4   1  20      173.43      152.56      6.28 o 
  -3   1  20      539.56      567.13     12.72 o 
  -2   1  20      305.61      328.80      6.35 o 
  -1   1  20      916.66      931.97     17.94 o 
   0   1  20      290.94      261.68     43.53 o 
   1   1  20       21.67       34.19     13.71 o 
   2   1  20      550.12      600.08     10.89 o 
   3   1  20       61.10       59.41      6.27 o 
   4   1  20      122.48      122.11      7.29 o 
   5   1  20        1.70       -2.77      2.77 o 
   6   1  20      317.43      284.41     11.03 o 
   7   1  20       29.56       25.49      5.53 o 
   8   1  20        1.20        0.03      5.55 o 
  -9   2  20       16.11       22.80      8.00 o 
  -8   2  20        2.39        4.09      7.63 o 
  -7   2  20       11.44       16.13      8.17 o 
  -6   2  20       40.15       36.72     25.96 o 
  -5   2  20       14.15       23.17      5.30 o 
  -4   2  20      170.89      149.59      6.75 o 
  -3   2  20      412.95      383.49      9.82 o 
  -2   2  20      416.79      437.58     13.30 o 
  -1   2  20       23.93       33.58      3.22 o 
   0   2  20     1458.33     1236.27    112.78 o 
   1   2  20      613.57      551.16     23.10 o 
   2   2  20      380.30      376.23     16.05 o 
   3   2  20      126.53      143.52      6.00 o 
   4   2  20       11.21        4.07      4.36 o 
   5   2  20      215.82      257.29     16.21 o 
   6   2  20       15.83        8.75      7.68 o 
   7   2  20       90.56       77.64     29.81 o 
   8   2  20        2.10        5.30      7.95 o 
  -9   3  20       50.58       57.89      9.30 o 
  -8   3  20       13.64       24.37      8.17 o 
  -7   3  20       15.19       13.54      7.45 o 
  -6   3  20        4.18       -6.17      6.17 o 
  -5   3  20       51.62       49.93      5.16 o 
  -4   3  20      113.05      100.09     18.93 o 
  -3   3  20      233.52      225.42     10.74 o 
  -2   3  20      273.71      293.86      7.92 o 
  -1   3  20        0.30       -0.97      2.74 o 
   0   3  20       17.26       13.74      2.83 o 
   1   3  20       84.96       81.80      7.25 o 
   2   3  20        0.77        2.62      3.46 o 
   3   3  20        2.22        0.73      4.77 o 
   4   3  20       66.48       69.21     10.61 o 
   5   3  20      262.55      324.83      7.63 o 
   6   3  20        1.33       -8.99      8.99 o 
   7   3  20        0.23       14.82     10.91 o 
   8   3  20        5.69       11.03      8.54 o 
  -9   4  20       26.78       29.34      8.38 o 
  -8   4  20        3.38        0.81      8.22 o 
  -7   4  20       30.86       17.79     17.50 o 
  -6   4  20       20.59       10.96      8.08 o 
  -5   4  20      339.93      386.29      8.80 o 
  -4   4  20      105.88      101.30      5.81 o 
  -3   4  20      679.75      697.12     20.10 o 
  -2   4  20      238.21      205.41      9.34 o 
  -1   4  20       27.91       15.10      3.18 o 
   0   4  20       37.10       27.71      3.62 o 
   1   4  20       27.15       10.96      7.84 o 
   2   4  20      331.25      342.77     23.62 o 
   3   4  20     1282.28     1315.00     23.72 o 
   4   4  20      296.49      299.96      7.73 o 
   5   4  20        2.35       13.71      7.26 o 
   6   4  20       10.86        3.62      6.48 o 
   7   4  20       30.11       26.05      9.88 o 
   8   4  20        0.57       11.57      7.85 o 
  -9   5  20        1.89       -5.65      7.45 o 
  -8   5  20        1.03       -6.46      9.55 o 
  -7   5  20       25.39       32.28      8.86 o 
  -6   5  20       49.57       48.85     13.52 o 
  -5   5  20       18.65       15.21      5.33 o 
  -4   5  20        6.20        9.02      4.17 o 
  -3   5  20     1289.50     1390.78     25.25 o 
  -2   5  20      253.23      245.32      8.86 o 
  -1   5  20      282.48      284.65      6.29 o 
   0   5  20       10.28        4.31      2.59 o 
   1   5  20        9.10       11.05      3.34 o 
   2   5  20       49.25       45.19     11.44 o 
   3   5  20        0.22        2.30      6.27 o 
   4   5  20      382.44      383.53     12.82 o 
   5   5  20        0.01        2.57      6.65 o 
   6   5  20      117.21      121.47     10.58 o 
   7   5  20       27.55       30.05      7.16 o 
   8   5  20        8.25       24.87      9.40 o 
  -8   6  20        2.96        5.43      7.54 o 
  -7   6  20       99.58       97.55     32.10 o 
  -6   6  20        6.01       20.01      8.82 o 
  -5   6  20       50.13       50.06      8.02 o 
  -4   6  20       15.76        8.52      4.18 o 
  -3   6  20        0.06       -2.14      4.15 o 
  -2   6  20      421.82      444.53      9.98 o 
  -1   6  20      188.88      214.61      7.53 o 
   0   6  20      388.15      406.95     17.34 o 
   1   6  20      773.30      778.61     24.82 o 
   2   6  20      429.52      417.13     17.64 o 
   3   6  20       20.81       19.09      5.09 o 
   4   6  20        8.19       14.17      5.75 o 
   5   6  20       51.73       59.54      8.89 o 
   6   6  20        0.65        1.74      7.60 o 
   7   6  20       67.12       48.87     17.56 o 
  -8   7  20       24.82       36.93     10.09 o 
  -7   7  20        2.91       11.22     17.34 o 
  -6   7  20       15.19       26.43      7.49 o 
  -5   7  20       56.91       16.38     12.74 o 
  -4   7  20        0.55       -4.10      6.65 o 
  -3   7  20        0.01        3.28      4.15 o 
  -2   7  20        0.77        9.06      4.11 o 
  -1   7  20      221.57      229.95      5.57 o 
   0   7  20      145.02      185.80      7.73 o 
   1   7  20        2.23       -0.84      2.86 o 
   2   7  20       44.96       33.14      4.63 o 
   3   7  20        7.96        3.57      8.32 o 
   4   7  20      145.81      162.72     10.44 o 
   5   7  20       50.60       42.51     10.15 o 
   6   7  20      147.54      160.37     34.17 o 
   7   7  20        0.01       -1.03      8.30 o 
  -7   8  20       13.76        4.83     29.89 o 
  -6   8  20        3.68       -5.07      7.37 o 
  -5   8  20        0.02       -3.43     19.60 o 
  -4   8  20       13.63       16.94     13.52 o 
  -3   8  20      331.84      336.34     12.01 o 
  -2   8  20      128.51      136.28      7.49 o 
  -1   8  20       31.49       30.94      3.50 o 
   0   8  20      185.20      193.83      5.51 o 
   1   8  20      560.16      594.88     27.06 o 
   2   8  20      246.46      223.72     16.18 o 
   3   8  20       27.42       42.94      7.99 o 
   4   8  20       18.49       29.35     11.53 o 
   5   8  20      270.22      265.80     12.16 o 
   6   8  20        8.44        5.54     12.25 o 
  -7   9  20        2.07        3.51      7.80 o 
  -6   9  20        1.35       10.41     11.98 o 
  -5   9  20       21.69       18.40      7.41 o 
  -4   9  20       24.06       10.05      7.38 o 
  -3   9  20       12.48       14.14      7.30 o 
  -2   9  20       47.17       38.79      6.73 o 
  -1   9  20        4.13        1.18      5.36 o 
   0   9  20        9.47       14.51      5.57 o 
   1   9  20       18.56        6.05      5.52 o 
   2   9  20       59.00       55.91     17.42 o 
   3   9  20        2.53       12.16      8.00 o 
   4   9  20       23.80       18.36      7.13 o 
   5   9  20       34.19       27.08     13.81 o 
   6   9  20      104.34      113.60     27.20 o 
  -6  10  20        2.51       -7.22      7.22 o 
  -5  10  20       30.23       28.83      7.57 o 
  -4  10  20        2.40       12.75      8.50 o 
  -3  10  20       95.78      107.50     10.15 o 
  -2  10  20       27.12       23.80      7.97 o 
  -1  10  20       21.44       12.36      5.96 o 
   0  10  20       40.32       30.87      5.60 o 
   1  10  20      306.71      340.34     10.01 o 
   2  10  20       27.76       31.08      8.91 o 
   3  10  20       17.03       34.89     17.72 o 
   4  10  20        3.96        9.80      7.31 o 
   5  10  20        0.01        0.93      9.80 o 
  -5  11  20        1.86        5.64      7.27 o 
  -4  11  20        7.26        6.43      7.03 o 
  -3  11  20       12.19        9.62     13.28 o 
  -2  11  20       89.18      105.65     15.40 o 
  -1  11  20       61.61       82.15      8.32 o 
   0  11  20       82.35       83.02      6.23 o 
   1  11  20       24.44        5.13      5.98 o 
   2  11  20      136.66      139.37     26.60 o 
   3  11  20        3.71       16.87      7.30 o 
   4  11  20       10.37       16.92     10.21 o 
  -4  12  20       59.31       74.59     11.20 o 
  -3  12  20        0.10        2.05     10.15 o 
  -2  12  20       32.48       43.10     10.25 o 
  -1  12  20        4.19        3.25      5.70 o 
   0  12  20       41.01       52.05      6.70 o 
   1  12  20        4.40        0.49      5.50 o 
   2  12  20       30.01       34.62      8.60 o 
   3  12  20        0.01       10.70     10.31 o 
  -2  13  20        3.77        1.46      8.27 o 
  -1  13  20        1.33        0.50      6.83 o 
   0  13  20       15.64       13.45      6.85 o 
   1  13  20        1.95        6.45      6.23 o 
  -9   0  21        8.96       -2.44     10.23 o 
  -7   0  21       44.33       27.99      9.27 o 
  -5   0  21      124.86      163.72     11.04 o 
  -3   0  21        9.51       22.08      4.24 o 
  -1   0  21     1995.55     2037.46     28.21 o 
   1   0  21      157.65      145.06      9.75 o 
   3   0  21     1634.78     1554.69     26.41 o 
   5   0  21      149.45      136.44      5.67 o 
   7   0  21      160.74      118.82     10.68 o 
  -9   1  21       33.66       42.22      6.18 o 
  -8   1  21        1.67        4.75      5.38 o 
  -7   1  21        6.27        7.02      5.36 o 
  -6   1  21      210.18      171.33     38.91 o 
  -5   1  21       28.66       40.39      4.91 o 
  -4   1  21       23.75        5.90      5.29 o 
  -3   1  21      970.06     1065.61     19.03 o 
  -2   1  21     1125.21     1101.59     25.72 o 
  -1   1  21       62.20       35.70      4.47 o 
   0   1  21      440.70      435.67     10.39 o 
   1   1  21      577.46      555.63      8.42 o 
   2   1  21      275.98      294.25      9.97 o 
   3   1  21       12.08        3.98      4.61 o 
   4   1  21       19.98       13.49      2.91 o 
   5   1  21      189.41      221.31      8.14 o 
   6   1  21       33.57       14.84      5.68 o 
   7   1  21        6.28       28.81      5.97 o 
   8   1  21       13.35       16.47      5.72 o 
  -9   2  21        2.53       16.63      7.81 o 
  -8   2  21        8.07        8.50      7.59 o 
  -7   2  21       14.51       17.83      8.83 o 
  -6   2  21      225.53      144.74     71.20 o 
  -5   2  21       26.27       25.86      4.36 o 
  -4   2  21      276.04      235.74     16.29 o 
  -3   2  21        7.21       14.01      4.26 o 
  -2   2  21      169.38      154.14      7.51 o 
  -1   2  21       13.96       11.10      4.80 o 
   0   2  21      431.23      346.55      8.78 o 
   1   2  21      847.65      963.14     24.68 o 
   2   2  21      280.22      269.29      9.80 o 
   3   2  21        7.12        9.47      3.86 o 
   4   2  21        8.70       12.91      3.98 o 
   5   2  21        0.38       -4.82      6.68 o 
   6   2  21       10.33        8.88      6.82 o 
   7   2  21        3.56       -7.53      7.53 o 
   8   2  21        0.02        4.51      8.20 o 
  -9   3  21        5.98       14.04      8.48 o 
  -8   3  21       45.22       46.85      8.15 o 
  -7   3  21        8.38        2.52      7.69 o 
  -6   3  21       52.95       36.26      8.06 o 
  -5   3  21      195.24      190.21     14.73 o 
  -4   3  21       42.98       36.99     11.42 o 
  -3   3  21      100.24       90.18      5.54 o 
  -2   3  21      929.25      952.59     24.54 o 
  -1   3  21      314.92      285.70      6.21 o 
   0   3  21       42.46       32.93      4.40 o 
   1   3  21       13.81       18.67      6.12 o 
   2   3  21       27.64       16.84      6.41 o 
   3   3  21       12.68       16.33      5.02 o 
   4   3  21      632.71      742.41     16.41 o 
   5   3  21       30.62       56.28     33.44 o 
   6   3  21      284.94      263.01     11.67 o 
   7   3  21        1.51       -1.90     10.66 o 
   8   3  21       28.14       46.38     16.64 o 
  -9   4  21        7.52       10.33      8.24 o 
  -8   4  21       35.84       29.93      8.06 o 
  -7   4  21        4.42       -2.56     10.58 o 
  -6   4  21      101.09       46.45     18.12 o 
  -5   4  21      289.61      383.04     29.38 o 
  -4   4  21       75.08       76.18     11.98 o 
  -3   4  21      355.52      366.54      9.45 o 
  -2   4  21      216.07      247.78      7.34 o 
  -1   4  21       32.56       32.53      3.72 o 
   0   4  21        0.94        0.32      4.63 o 
   1   4  21      275.93      226.37     19.25 o 
   2   4  21      514.09      545.86     23.48 o 
   3   4  21      651.79      690.57     17.11 o 
   4   4  21      225.91      265.66      7.26 o 
   5   4  21       22.25       34.77      7.04 o 
   6   4  21       66.59       63.75      9.60 o 
   7   4  21       59.76       37.59      9.33 o 
   8   4  21       65.36       80.61     10.44 o 
  -8   5  21       13.95        9.39      9.67 o 
  -7   5  21        5.64       -3.96      9.12 o 
  -6   5  21       50.07       55.25      8.93 o 
  -5   5  21        0.20       -1.78      5.99 o 
  -4   5  21        4.60        1.76      5.09 o 
  -3   5  21       43.85       52.73      5.36 o 
  -2   5  21       78.07       56.87      7.03 o 
  -1   5  21      668.10      705.91     16.13 o 
   0   5  21        0.01        0.82      3.33 o 
   1   5  21       34.03       34.17      6.52 o 
   2   5  21      100.69      107.12     14.11 o 
   3   5  21       14.98       13.48      4.07 o 
   4   5  21       42.97       62.61     11.15 o 
   5   5  21       26.11       27.91     14.24 o 
   6   5  21        0.78       12.51      7.27 o 
   7   5  21       19.99       19.98      8.33 o 
  -8   6  21        0.17       -1.75      7.78 o 
  -7   6  21        0.68        5.35     17.96 o 
  -6   6  21       64.31       74.92     26.28 o 
  -5   6  21       26.86       25.46      8.70 o 
  -4   6  21      248.25      211.93     35.87 o 
  -3   6  21        6.57        3.67      3.96 o 
  -2   6  21       22.19        7.59      4.46 o 
  -1   6  21       57.14       57.43      4.10 o 
   0   6  21      199.31      176.06     10.32 o 
   1   6  21      339.08      310.11     14.85 o 
   2   6  21       14.25        1.64      7.49 o 
   3   6  21       11.02       10.05      3.54 o 
   4   6  21       39.90       32.09      6.78 o 
   5   6  21        0.70        2.77      6.07 o 
   6   6  21       12.22       19.83     10.21 o 
   7   6  21       28.44       28.07     10.07 o 
  -8   7  21        2.46       -0.94      7.83 o 
  -7   7  21       23.15       30.29     12.01 o 
  -6   7  21       20.21        4.76      8.23 o 
  -5   7  21      289.55      238.35     23.94 o 
  -4   7  21       28.20       20.60      6.69 o 
  -3   7  21       30.05       23.94      4.00 o 
  -2   7  21       56.70       57.70      4.68 o 
  -1   7  21        1.04        5.64      2.98 o 
   0   7  21        8.50        7.23      3.03 o 
   1   7  21      190.15      214.87      9.49 o 
   2   7  21      217.22      234.35      9.69 o 
   3   7  21      242.52      269.86     30.48 o 
   4   7  21       31.75       27.87     12.71 o 
   5   7  21      266.94      338.63     22.05 o 
   6   7  21       20.26       15.58      7.55 o 
   7   7  21        0.36       -7.71      7.71 o 
  -7   8  21        0.29       -1.56      7.05 o 
  -6   8  21        3.12       -3.42      7.54 o 
  -5   8  21        1.69        9.36      8.17 o 
  -4   8  21      177.16      197.15     11.33 o 
  -3   8  21      186.79      190.51      9.99 o 
  -2   8  21      105.66      103.85      8.51 o 
  -1   8  21        4.39       -5.05      5.05 o 
   0   8  21      279.82      328.03     18.97 o 
   1   8  21        9.02       -7.82      7.82 o 
   2   8  21        0.38        3.55      9.72 o 
   3   8  21        3.36        5.87      6.39 o 
   4   8  21       58.46       48.00      8.20 o 
   5   8  21        0.32       -6.68      6.68 o 
   6   8  21       11.37       30.04     12.04 o 
  -7   9  21        7.38       11.11      9.38 o 
  -6   9  21       20.03       12.89      8.53 o 
  -5   9  21        6.00        3.16      7.21 o 
  -4   9  21       25.27       41.06     10.17 o 
  -3   9  21       93.54       81.62      8.60 o 
  -2   9  21       18.34       23.30      7.11 o 
  -1   9  21       11.26       20.76      5.67 o 
   0   9  21       32.56       45.68      5.43 o 
   1   9  21        0.11        0.81      5.80 o 
   2   9  21       54.26       34.62      8.44 o 
   3   9  21       50.59       56.76      8.66 o 
   4   9  21        7.21        4.16      7.16 o 
   5   9  21        2.44       14.91      7.55 o 
   6   9  21        6.72       11.26      9.75 o 
  -6  10  21       10.45       15.57     11.74 o 
  -5  10  21       10.47       19.57     10.09 o 
  -4  10  21       15.30       16.39      8.62 o 
  -3  10  21        0.13       -6.59      6.59 o 
  -2  10  21        8.75        0.30     10.56 o 
  -1  10  21       50.96       61.81      6.86 o 
   0  10  21       38.11       61.42      6.65 o 
   1  10  21       22.60       16.59      5.71 o 
   2  10  21        2.83       10.05      6.12 o 
   3  10  21        1.89       -2.65     11.18 o 
   4  10  21       25.51       17.26      8.48 o 
   5  10  21        0.00       -7.01      7.67 o 
  -5  11  21        1.97        4.97     12.06 o 
  -4  11  21       11.85       -0.52      9.02 o 
  -3  11  21       72.39       75.58     24.13 o 
  -2  11  21        0.14       -7.71      7.71 o 
  -1  11  21       63.63       76.32      7.17 o 
   0  11  21      108.75      133.15      8.00 o 
   1  11  21       83.26       67.71      7.68 o 
   2  11  21       14.91       17.76      6.94 o 
   3  11  21        3.12        9.34      8.54 o 
   4  11  21       53.15       53.29     14.89 o 
  -3  12  21       53.22       59.79     13.11 o 
  -2  12  21        7.55        9.58      9.72 o 
  -1  12  21        7.93        5.27      5.81 o 
   0  12  21        5.60        1.93      5.89 o 
   1  12  21       33.40       38.44      6.74 o 
   2  12  21       16.62        8.75     13.68 o 
  -8   0  22       27.13       29.67      9.78 o 
  -6   0  22      147.89       71.89     12.09 o 
  -4   0  22       14.03       17.24      4.30 o 
  -2   0  22       46.85       41.35      4.35 o 
   0   0  22      553.01      563.44     27.51 o 
   2   0  22     3489.38     3599.11     38.99 o 
   4   0  22      353.86      430.76     13.31 o 
   6   0  22      309.11      329.29     18.63 o 
   8   0  22       10.55        6.70     10.15 o 
  -9   1  22        8.67       11.50      5.26 o 
  -8   1  22        0.27       -4.89      4.89 o 
  -7   1  22        1.17        6.02      5.50 o 
  -6   1  22       13.77        2.78      4.66 o 
  -5   1  22        1.59       -0.12      3.37 o 
  -4   1  22      181.32      186.91     19.69 o 
  -3   1  22      886.48      900.66     15.46 o 
  -2   1  22      608.94      664.77     13.47 o 
  -1   1  22      128.79      140.89      4.89 o 
   0   1  22       53.37       13.05      8.98 o 
   1   1  22        1.27       -2.25      2.25 o 
   2   1  22      168.96      195.22      5.01 o 
   3   1  22       68.38       58.70      4.55 o 
   4   1  22        0.57       -0.46      2.59 o 
   5   1  22       93.73       67.79      7.03 o 
   6   1  22      214.61      185.83      8.71 o 
   7   1  22        0.83        6.01      5.79 o 
   8   1  22       91.00      111.94      7.90 o 
  -9   2  22       29.82       44.44      8.93 o 
  -8   2  22       11.08        0.52      7.78 o 
  -7   2  22        0.10       -6.17      6.57 o 
  -6   2  22      217.22      169.19     61.77 o 
  -5   2  22      141.69      171.12      6.51 o 
  -4   2  22       52.29       37.05      5.82 o 
  -3   2  22        1.01        7.49      4.36 o 
  -2   2  22      499.73      565.90     19.35 o 
  -1   2  22     1625.05     1612.00     35.86 o 
   1   2  22       24.65       28.36      8.09 o 
   2   2  22        3.05       -3.75      3.75 o 
   3   2  22       55.02       71.29      5.24 o 
   4   2  22       19.46       25.14      4.18 o 
   5   2  22       17.67       24.36      7.72 o 
   6   2  22        9.31       18.17      7.92 o 
   7   2  22       10.22        8.37      8.53 o 
   8   2  22       12.41        3.84      7.77 o 
  -9   3  22        6.60       -1.82      7.42 o 
  -8   3  22        0.54        4.38      7.55 o 
  -7   3  22        1.18        6.72      6.42 o 
  -6   3  22       47.32       28.46     18.18 o 
  -5   3  22       69.11       49.22      9.34 o 
  -4   3  22        4.87        3.31      5.22 o 
  -3   3  22      105.00       79.97     11.07 o 
  -2   3  22      509.43      478.81     14.14 o 
  -1   3  22      113.65      103.65      4.47 o 
   0   3  22       36.58        8.54      8.46 o 
   1   3  22      113.37      101.26     10.88 o 
   2   3  22      168.65      166.40      9.94 o 
   3   3  22      515.55      546.28     33.44 o 
   4   3  22        5.01       -4.94      6.33 o 
   5   3  22      222.50      272.22     19.31 o 
   6   3  22        4.07       -8.07      8.07 o 
   7   3  22       62.98       78.78      9.44 o 
   8   3  22        1.41       -2.90      8.96 o 
  -8   4  22        0.49       -1.75      7.20 o 
  -7   4  22        3.08        5.62      8.11 o 
  -6   4  22       93.15       82.48     51.11 o 
  -5   4  22       74.99       75.19      7.49 o 
  -4   4  22      199.53      184.07      6.84 o 
  -3   4  22       14.49       17.11      3.98 o 
  -2   4  22      307.49      309.20     15.35 o 
  -1   4  22       42.53       26.32      5.37 o 
   0   4  22        2.33        0.19      2.64 o 
   1   4  22      545.82      541.63     29.94 o 
   2   4  22        8.94        3.87      4.58 o 
   3   4  22       95.44       90.85      5.29 o 
   4   4  22        0.56      -11.12     11.12 o 
   5   4  22      150.65      145.89     23.27 o 
   6   4  22        2.25       -0.65      6.36 o 
   7   4  22       22.15       18.17     13.54 o 
  -8   5  22       10.96       19.86      7.48 o 
  -7   5  22        0.10       -7.56      7.56 o 
  -6   5  22        0.29       -0.55     10.64 o 
  -5   5  22        0.40        3.71      7.40 o 
  -4   5  22       42.60       47.73      9.02 o 
  -3   5  22      124.59      111.84      5.98 o 
  -2   5  22     2085.32     2251.91     44.73 o 
  -1   5  22       77.34       67.16      8.53 o 
   0   5  22      152.54      157.15      8.16 o 
   1   5  22      161.82      174.90     14.70 o 
   2   5  22      153.48      154.81     14.97 o 
   3   5  22      264.64      250.94      7.14 o 
   4   5  22       44.36       34.49      7.54 o 
   5   5  22       32.65       46.00      7.36 o 
   6   5  22       12.03       18.13      7.56 o 
   7   5  22        4.67       10.13      8.18 o 
  -8   6  22       32.01       33.76     10.40 o 
  -7   6  22        5.87        1.89      7.67 o 
  -6   6  22        4.37       12.89      8.29 o 
  -5   6  22      244.18      286.05     13.46 o 
  -4   6  22        7.30        9.98      9.29 o 
  -3   6  22       19.47       28.71      6.19 o 
  -2   6  22      599.82      692.71     19.79 o 
  -1   6  22       18.01       23.54      3.38 o 
   0   6  22       30.23       37.12      5.92 o 
   1   6  22       70.51       69.47      4.81 o 
   2   6  22       50.42       60.73      8.08 o 
   3   6  22        3.78        1.57      6.83 o 
   4   6  22        0.84        7.01      7.02 o 
   5   6  22        7.15        7.89      5.90 o 
   6   6  22       58.97       47.97      9.88 o 
   7   6  22       15.63        8.94     24.80 o 
  -7   7  22        1.12        4.24     15.73 o 
  -6   7  22        0.26       -4.34      7.40 o 
  -5   7  22        0.01       -7.39      7.39 o 
  -4   7  22        2.33        5.59      9.88 o 
  -3   7  22        8.27       18.16      6.27 o 
  -2   7  22        3.39       22.76      7.07 o 
  -1   7  22       11.60        6.67      3.25 o 
   0   7  22        7.42       13.37      2.76 o 
   1   7  22       45.51       54.82      7.45 o 
   2   7  22      190.64      215.15     21.78 o 
   3   7  22        0.01        4.05      5.89 o 
   4   7  22      321.74      344.28     12.74 o 
   5   7  22        8.44        7.19      9.78 o 
   6   7  22       37.02       38.00     10.04 o 
  -7   8  22       27.11       19.40     10.38 o 
  -6   8  22        0.09       -2.49      8.05 o 
  -5   8  22      376.16      412.14     14.15 o 
  -4   8  22       25.91       34.31     13.68 o 
  -3   8  22        4.43        5.28      7.67 o 
  -2   8  22       45.64       38.87     17.88 o 
  -1   8  22      610.34      663.91     20.24 o 
   0   8  22        1.25        1.37      4.26 o 
   1   8  22        1.10        2.01      4.36 o 
   2   8  22       25.36       46.19      7.79 o 
   3   8  22       20.56       17.53      7.22 o 
   4   8  22        9.72       -1.91     11.39 o 
   5   8  22        0.29       -0.04      7.63 o 
   6   8  22        0.10       -0.22      8.65 o 
  -6   9  22       16.06        9.35      8.85 o 
  -5   9  22        9.59       12.41      7.22 o 
  -4   9  22        0.54       -0.65      6.37 o 
  -3   9  22       19.32       28.49     16.21 o 
  -2   9  22        0.43       -5.67      5.67 o 
  -1   9  22       64.57       72.02      6.67 o 
   0   9  22        1.39        5.42      4.69 o 
   1   9  22        7.44       -0.28      6.18 o 
   2   9  22       18.20       11.86      7.44 o 
   3   9  22        1.70       -0.14      7.62 o 
   4   9  22       78.80       59.36     11.26 o 
   5   9  22       31.70       42.41     15.78 o 
  -5  10  22       10.17        5.89      9.99 o 
  -4  10  22       13.55        5.62      7.74 o 
  -3  10  22       24.04       29.46      7.73 o 
  -2  10  22        0.26        1.80      8.01 o 
  -1  10  22        0.01       -5.80      5.80 o 
   0  10  22        8.46        5.89      5.28 o 
   1  10  22       37.81       47.73      7.31 o 
   2  10  22       11.51       20.75     16.45 o 
   3  10  22       17.42       24.96      8.35 o 
   4  10  22        1.17        4.31      7.98 o 
  -4  11  22       18.55       12.66      8.60 o 
  -3  11  22        4.27        7.78      8.09 o 
  -2  11  22       28.09       27.77      7.94 o 
  -1  11  22       23.49       13.38      9.10 o 
   0  11  22        5.25       14.33      7.40 o 
   1  11  22        5.80        3.56      9.27 o 
   2  11  22        7.64        4.07      7.73 o 
   3  11  22       26.95       22.41     11.15 o 
  -3  12  22        8.41        8.04      8.52 o 
  -2  12  22       22.09       16.77      7.53 o 
  -1  12  22        4.51        2.53      6.88 o 
   0  12  22       37.92       39.96      6.79 o 
   1  12  22        0.45       -3.37      5.41 o 
   2  12  22       37.98       40.26     10.64 o 
  -9   0  23        1.52        8.64      7.12 o 
  -7   0  23      329.53      272.65     51.08 o 
  -5   0  23      309.34      265.47      8.02 o 
  -3   0  23        3.55        3.04      3.38 o 
  -1   0  23       14.74       12.18      2.97 o 
   1   0  23     1777.38     1879.07     23.48 o 
   3   0  23       23.05       18.79      7.16 o 
   5   0  23      473.03      438.50     25.39 o 
   7   0  23       74.69       85.52     10.07 o 
  -9   1  23        6.32       12.40      6.21 o 
  -8   1  23       27.89       20.22      6.60 o 
  -7   1  23        7.40        7.04      5.45 o 
  -6   1  23        0.80       -4.81      4.81 o 
  -5   1  23      270.15      310.60      8.61 o 
  -4   1  23      210.69      195.00      9.04 o 
  -3   1  23        0.03       -2.81      2.81 o 
  -2   1  23        0.07       -1.22      2.53 o 
  -1   1  23        1.87       -0.28      2.29 o 
   0   1  23       78.01       84.22      7.55 o 
   1   1  23        2.84       -2.13      2.13 o 
   2   1  23       33.90       22.16      3.16 o 
   3   1  23      247.15      329.01      8.49 o 
   4   1  23      113.99      122.38      8.78 o 
   5   1  23       11.35        4.58      4.73 o 
   6   1  23        1.17       -4.15      5.22 o 
   7   1  23        5.08       15.04      5.73 o 
  -8   2  23        0.02       -8.36      8.36 o 
  -7   2  23        6.38        8.12      8.16 o 
  -6   2  23      147.89       89.39     45.16 o 
  -5   2  23      175.28      186.36      9.59 o 
  -4   2  23       95.05       89.84      8.75 o 
  -3   2  23       31.98       44.21      6.35 o 
  -2   2  23      288.04      341.43      8.33 o 
  -1   2  23      411.97      466.96     10.06 o 
   0   2  23       90.64       66.14     19.77 o 
   1   2  23       30.12       26.70      7.45 o 
   2   2  23      859.86      933.08     19.63 o 
   3   2  23      146.33      168.15      6.17 o 
   4   2  23       57.24       53.50      6.94 o 
   5   2  23       37.02       43.05      6.89 o 
   6   2  23       56.66       80.98     16.37 o 
   7   2  23       27.53       16.30     16.83 o 
  -8   3  23        6.81        6.11      9.75 o 
  -7   3  23       25.25       32.84      7.90 o 
  -6   3  23        2.33        6.19      6.50 o 
  -5   3  23       11.60        6.40      6.38 o 
  -4   3  23        1.99       -4.95      4.95 o 
  -3   3  23      242.78      281.63      7.49 o 
  -2   3  23        3.31       -3.62      3.62 o 
  -1   3  23       54.46       35.27      5.33 o 
   0   3  23      165.85      153.39      6.09 o 
   1   3  23      118.27       69.65     12.40 o 
   2   3  23      214.69      201.03     13.28 o 
   3   3  23       25.64       39.24     11.18 o 
   4   3  23      181.90      180.23     18.58 o 
   5   3  23        8.16       11.90      6.53 o 
   6   3  23       74.37       58.19     11.12 o 
   7   3  23        0.32        2.57      8.11 o 
  -8   4  23       38.24       44.30      9.74 o 
  -7   4  23        0.89       -3.39      8.23 o 
  -6   4  23       11.79        7.20      6.89 o 
  -5   4  23      107.94      114.89      9.24 o 
  -4   4  23       29.26       19.36      4.19 o 
  -3   4  23       35.12       29.65      6.14 o 
  -2   4  23       23.33       28.48      6.19 o 
  -1   4  23      937.48      910.25     18.35 o 
   0   4  23      104.45       90.83      5.60 o 
   1   4  23      133.58      149.97      9.26 o 
   2   4  23       96.04      106.32      5.33 o 
   3   4  23       99.61      131.91      6.27 o 
   4   4  23      205.68      214.44     17.02 o 
   5   4  23        7.52        3.55      6.95 o 
   6   4  23      183.90      188.04     28.30 o 
   7   4  23        9.50        2.63     10.36 o 
  -8   5  23       18.54       22.75      8.47 o 
  -7   5  23       32.82       24.98     13.95 o 
  -6   5  23       25.29       35.28      7.70 o 
  -5   5  23      204.90      236.69     21.06 o 
  -4   5  23        0.05       -2.29      5.98 o 
  -3   5  23      269.29      291.15      7.92 o 
  -2   5  23      280.45      264.68     25.64 o 
  -1   5  23        1.51        1.60      2.89 o 
   0   5  23       67.43       80.47      8.83 o 
   1   5  23       47.50       67.55      8.31 o 
   2   5  23       35.90       28.83      4.18 o 
   3   5  23       31.16       19.98     12.20 o 
   4   5  23        3.41        4.95      6.37 o 
   5   5  23        1.42        2.41      6.13 o 
   6   5  23        0.52       -5.07      6.99 o 
   7   5  23       25.10       24.01     10.48 o 
  -7   6  23        1.26        3.14      7.96 o 
  -6   6  23       24.45       -8.56     19.90 o 
  -5   6  23      199.71      217.20     15.89 o 
  -4   6  23       29.19       22.54     18.28 o 
  -3   6  23       20.41       46.12      7.73 o 
  -2   6  23      333.80      373.97     34.06 o 
  -1   6  23       73.62       90.26      4.11 o 
   0   6  23       38.63       36.50      8.79 o 
   1   6  23      322.54      320.52      6.11 o 
   2   6  23      181.20      205.85     16.88 o 
   3   6  23      239.03      276.06     12.19 o 
   4   6  23        0.24       -3.99     12.74 o 
   5   6  23      119.02      148.09      9.48 o 
   6   6  23        5.99        7.31      9.14 o 
  -7   7  23        0.35       -5.28      7.36 o 
  -6   7  23        3.60        4.32     11.44 o 
  -5   7  23       16.64       25.10      8.15 o 
  -4   7  23       31.49       12.88      7.15 o 
  -3   7  23      162.55      216.59     14.33 o 
  -2   7  23       15.14       24.48      9.29 o 
  -1   7  23       18.43       13.78      4.74 o 
   0   7  23       49.16       60.34      6.57 o 
   1   7  23      192.73      217.66     15.80 o 
   2   7  23       38.75       41.10     14.38 o 
   3   7  23      101.97       84.95      9.15 o 
   4   7  23       28.52       33.14     11.07 o 
   5   7  23        1.98       -9.29     10.47 o 
   6   7  23       11.81       15.28     10.77 o 
  -6   8  23       33.54       47.67     12.14 o 
  -5   8  23        0.43        0.14      9.49 o 
  -4   8  23       80.34       72.36      8.81 o 
  -3   8  23       40.04       40.04     10.31 o 
  -2   8  23      101.91      108.09      9.27 o 
  -1   8  23        0.07        5.30      5.69 o 
   0   8  23      284.07      310.50     17.63 o 
   1   8  23       18.17       13.68      5.14 o 
   2   8  23       31.75       33.95      7.94 o 
   3   8  23      106.67      102.88      9.41 o 
   4   8  23       69.18       65.85      8.92 o 
   5   8  23      103.85      131.97     10.38 o 
  -6   9  23        7.23       14.52      9.38 o 
  -5   9  23        0.09       -0.90      8.91 o 
  -4   9  23       86.03       63.53     10.26 o 
  -3   9  23       26.22       18.35      6.48 o 
  -2   9  23        0.20       11.56      6.58 o 
  -1   9  23       18.59       13.31      5.64 o 
   0   9  23        2.08       -3.56      4.20 o 
   1   9  23       79.27       66.53     12.87 o 
   2   9  23        1.84        3.12      5.83 o 
   3   9  23       19.85       18.80      8.48 o 
   4   9  23       58.81       71.62     20.73 o 
   5   9  23        9.81        4.09     11.20 o 
  -5  10  23        2.76       -2.68      8.80 o 
  -4  10  23        3.77        9.61      8.54 o 
  -3  10  23       27.08       50.64      8.83 o 
  -2  10  23       22.51       29.21     12.84 o 
  -1  10  23        1.57       11.11      6.37 o 
   0  10  23       13.29       17.41      5.56 o 
   1  10  23       53.54       55.96      7.31 o 
   2  10  23      107.41       84.17     26.07 o 
   3  10  23        7.04       -0.18      7.78 o 
   4  10  23        0.62       -3.74      8.72 o 
  -4  11  23        2.07       -7.22      7.92 o 
  -3  11  23       29.21       28.33     20.68 o 
  -2  11  23       53.49       81.13     10.23 o 
  -1  11  23        0.21        9.53      5.60 o 
   0  11  23        1.01        4.80      5.69 o 
   1  11  23        0.06        3.08      5.45 o 
   2  11  23       12.99       14.99     14.65 o 
   3  11  23        7.52       17.59      9.42 o 
  -2  12  23        3.03        7.16      7.50 o 
  -1  12  23       50.23       43.41      7.26 o 
   0  12  23        1.67        6.26      5.56 o 
  -8   0  24        9.67       -3.20      7.81 o 
  -6   0  24      104.61      104.11     10.12 o 
  -4   0  24      197.88      180.81     11.93 o 
  -2   0  24       36.88       32.28      4.30 o 
   0   0  24      332.79      369.31     12.61 o 
   2   0  24        1.48        0.10      3.60 o 
   4   0  24      346.92      370.82     14.59 o 
   6   0  24      254.99      297.82     35.68 o 
  -8   1  24       30.67       17.28      6.65 o 
  -7   1  24        5.20        5.20      5.86 o 
  -6   1  24        2.62       12.37      4.88 o 
  -5   1  24      268.86      295.23     10.61 o 
  -4   1  24      163.65      162.55     19.52 o 
  -3   1  24       42.96       36.04      4.43 o 
  -2   1  24       20.64        3.51      3.54 o 
  -1   1  24       99.87       91.71      4.99 o 
   0   1  24       71.21       48.64     13.39 o 
   1   1  24       61.98       57.71      5.44 o 
   2   1  24      315.72      303.97      5.46 o 
   3   1  24        4.98       -3.29      3.29 o 
   4   1  24       22.46       21.61      5.95 o 
   5   1  24       30.63       44.29      5.72 o 
   6   1  24        1.50        7.31      5.73 o 
   7   1  24        3.89        1.77      6.35 o 
  -8   2  24       30.41       43.87     11.74 o 
  -7   2  24       34.82       47.96      9.41 o 
  -6   2  24       28.26        6.37     14.33 o 
  -5   2  24      133.55      134.33      9.61 o 
  -4   2  24        8.75       11.14      3.80 o 
  -3   2  24       10.91        5.06      3.84 o 
  -2   2  24       94.99      107.47      5.61 o 
  -1   2  24       37.40       37.24      3.62 o 
   0   2  24       37.03        2.18     12.81 o 
   1   2  24       49.16       53.26      3.70 o 
   2   2  24       85.14       86.95     11.23 o 
   3   2  24       43.74       59.03      4.57 o 
   4   2  24        3.85        3.63     10.80 o 
   5   2  24      100.58      123.13      9.15 o 
   6   2  24        6.46        0.34     13.28 o 
   7   2  24        4.23       -4.49      7.40 o 
  -8   3  24        0.67        7.26      7.21 o 
  -7   3  24       11.10       10.26     10.30 o 
  -6   3  24       30.18       32.07     12.55 o 
  -5   3  24       60.57       61.01     21.78 o 
  -4   3  24       34.11       24.43     14.16 o 
  -3   3  24       27.75       19.03      8.67 o 
  -2   3  24       82.78       80.69      5.70 o 
  -1   3  24      644.27      600.31     13.47 o 
   0   3  24        1.87       -3.38      3.38 o 
   1   3  24      353.02      394.14      7.81 o 
   2   3  24      113.62      118.53     17.61 o 
   3   3  24      211.98      246.46      9.86 o 
   4   3  24       78.03       98.92      8.82 o 
   5   3  24       34.46       41.76     16.72 o 
   6   3  24        0.13        4.02     14.43 o 
   7   3  24       25.21       26.21      8.66 o 
  -8   4  24        0.19        2.41     14.00 o 
  -7   4  24        0.57       16.47      7.86 o 
  -6   4  24        3.91       -0.32      7.63 o 
  -5   4  24       10.78       13.90     13.57 o 
  -4   4  24       23.59       15.03      7.13 o 
  -3   4  24       13.31        9.17      3.85 o 
  -2   4  24       31.10       23.75      4.77 o 
  -1   4  24       12.83        0.22      3.09 o 
   0   4  24       18.62       -9.48      9.57 o 
   1   4  24       73.62       61.91      3.92 o 
   2   4  24       62.00       53.56      4.55 o 
   3   4  24       10.00        2.20      5.86 o 
   4   4  24        0.64        3.49      6.11 o 
   5   4  24      316.27      330.37     12.79 o 
   6   4  24        1.16       -5.70      7.67 o 
   7   4  24        0.18       -9.84      9.84 o 
  -8   5  24       34.27       65.07      9.98 o 
  -7   5  24        7.42        2.32     11.28 o 
  -6   5  24        9.85       10.06      8.82 o 
  -5   5  24       71.10       89.94     13.14 o 
  -4   5  24      363.16      372.56     22.62 o 
  -3   5  24      185.34      158.42      9.73 o 
  -2   5  24        0.64        2.36      3.56 o 
  -1   5  24      116.72      109.63      4.48 o 
   0   5  24       39.70       28.83      5.74 o 
   1   5  24       16.09       18.83      9.31 o 
   2   5  24      186.39      167.68     28.03 o 
   3   5  24       48.15       48.50      7.02 o 
   4   5  24       20.62       12.58      9.14 o 
   5   5  24        0.57       -0.01      7.09 o 
   6   5  24       18.94       41.30      8.83 o 
  -7   6  24       12.86        3.36     18.26 o 
  -6   6  24        2.85        2.52      8.72 o 
  -5   6  24       19.29       27.23      7.92 o 
  -4   6  24        5.74        3.52      6.99 o 
  -3   6  24       88.55      102.62     10.26 o 
  -2   6  24        0.23        6.10      6.53 o 
  -1   6  24       50.74       48.35      5.62 o 
   0   6  24        3.31        2.69      4.77 o 
   1   6  24       59.77       48.46      8.52 o 
   2   6  24       77.75       99.97      8.76 o 
   3   6  24       66.24       80.27      7.90 o 
   4   6  24       11.38       12.77      6.75 o 
   5   6  24       10.83       12.78      7.91 o 
   6   6  24       21.87       20.08      9.00 o 
  -7   7  24        2.67        2.35      9.58 o 
  -6   7  24        0.51        2.84      7.79 o 
  -5   7  24       31.18       10.89     22.92 o 
  -4   7  24       41.25       17.26      9.02 o 
  -3   7  24        9.12       -2.37      6.76 o 
  -2   7  24      173.58      178.85     10.18 o 
  -1   7  24      119.83      114.10      6.69 o 
   0   7  24       12.76       15.52      5.09 o 
   1   7  24       37.63       27.82      6.19 o 
   2   7  24      198.05      215.35     19.52 o 
   3   7  24       22.36       21.42     11.26 o 
   4   7  24        3.79       18.12      6.90 o 
   5   7  24        0.00        9.56      8.65 o 
   6   7  24       18.77       22.03     10.88 o 
  -6   8  24        1.37       -6.43      7.59 o 
  -5   8  24       13.17       15.81      7.91 o 
  -4   8  24       16.61        5.64      6.42 o 
  -3   8  24      146.56      160.20     17.93 o 
  -2   8  24       10.93       22.64      6.96 o 
  -1   8  24       44.11       51.89      8.16 o 
   0   8  24       43.71       33.94      8.02 o 
   1   8  24        0.09        0.33      5.01 o 
   2   8  24       88.94       79.05      8.37 o 
   3   8  24       19.21       28.30      7.40 o 
   4   8  24       23.76       18.93      8.08 o 
   5   8  24        5.74       -0.44      8.90 o 
  -5   9  24       42.34       53.28     10.15 o 
  -4   9  24       11.97        4.47      9.63 o 
  -3   9  24       91.58       77.46     22.70 o 
  -2   9  24        2.13       -1.02      6.26 o 
  -1   9  24        1.28        0.41      7.08 o 
   0   9  24       28.92       47.22      5.46 o 
   1   9  24       68.86       61.16      8.32 o 
   2   9  24       16.77        1.56      7.27 o 
   3   9  24       42.10       21.58     18.53 o 
   4   9  24       24.64       15.08      8.64 o 
  -4  10  24        0.15       11.63      7.96 o 
  -3  10  24        1.59       16.31      9.13 o 
  -2  10  24       28.42       16.16      7.22 o 
  -1  10  24       26.08       26.03      7.90 o 
   0  10  24       27.23       26.38      5.83 o 
   1  10  24       41.83       43.01      6.98 o 
   2  10  24       65.47       34.33      9.40 o 
   3  10  24        3.60       -3.59      8.70 o 
  -3  11  24        0.39       -7.45      7.45 o 
  -2  11  24       27.12       39.68      8.96 o 
  -1  11  24       29.98        6.74     15.60 o 
   0  11  24        2.89        0.62      6.10 o 
   1  11  24       19.35       17.97      6.55 o 
   2  11  24        2.07        8.02      8.83 o 
  -7   0  25       18.86        4.25     12.17 o 
  -5   0  25       75.00       97.62      9.58 o 
  -3   0  25      110.73      116.51      5.55 o 
  -1   0  25      530.45      480.73     12.56 o 
   1   0  25        2.69        0.42      4.61 o 
   3   0  25       80.65       56.06      7.67 o 
   5   0  25       83.20      128.40      9.45 o 
   7   0  25        7.75        8.85      7.71 o 
  -8   1  25        3.47        0.31      7.04 o 
  -7   1  25        1.64        6.21      6.29 o 
  -6   1  25        0.46        7.23      5.84 o 
  -5   1  25        2.37        2.85      4.22 o 
  -4   1  25      131.92      136.53     11.73 o 
  -3   1  25       11.84        7.26      2.90 o 
  -2   1  25       71.58       55.83      4.05 o 
  -1   1  25        7.05        1.38      2.43 o 
   0   1  25      361.06      409.69      6.82 o 
   1   1  25       42.86       35.87      4.50 o 
   2   1  25       17.13        8.20      2.75 o 
   3   1  25      457.46      446.64      9.41 o 
   4   1  25       45.06       55.08      7.42 o 
   5   1  25       63.96       71.11      6.31 o 
   6   1  25        1.67       -4.72      4.72 o 
   7   1  25        0.25       -7.75      7.75 o 
  -8   2  25       32.86       58.98      9.33 o 
  -7   2  25       90.00       86.17     15.89 o 
  -6   2  25       43.84       31.08     10.56 o 
  -5   2  25        0.55       -6.67      6.67 o 
  -4   2  25      193.43      208.04     10.03 o 
  -3   2  25       93.88       90.54      6.65 o 
  -2   2  25      135.89      142.75      6.05 o 
  -1   2  25       98.38       90.00      4.21 o 
   0   2  25       29.03        7.25     26.78 o 
   1   2  25        0.17       -1.35      2.77 o 
   2   2  25      128.72      135.65      5.72 o 
   3   2  25        2.85       17.28      5.98 o 
   4   2  25      117.13      142.32     10.55 o 
   5   2  25        0.32        4.49      6.76 o 
   6   2  25        5.56       -7.40     13.19 o 
   7   2  25        3.61        1.13      8.94 o 
  -8   3  25        1.35       -4.74      7.85 o 
  -7   3  25        8.58       16.68      8.89 o 
  -6   3  25        0.03       -4.65      6.64 o 
  -5   3  25        5.77        5.98      6.62 o 
  -4   3  25        0.20        0.04      5.37 o 
  -3   3  25       65.18       74.57      9.24 o 
  -2   3  25       91.73       85.68      5.43 o 
  -1   3  25        2.72       -2.98      2.98 o 
   0   3  25      211.44      196.27     10.56 o 
   1   3  25       49.76       27.52     19.38 o 
   2   3  25      253.64      282.63     21.76 o 
   3   3  25      101.69       99.07      8.90 o 
   4   3  25       43.83       32.49      7.21 o 
   5   3  25       22.06       30.81     10.08 o 
   6   3  25       21.77       21.38      8.04 o 
   7   3  25       29.26       33.18      9.21 o 
  -8   4  25        1.84        3.61      9.96 o 
  -7   4  25       70.78       72.41     38.67 o 
  -6   4  25        5.21       -1.15     14.14 o 
  -5   4  25       44.07       36.23      7.37 o 
  -4   4  25      181.29      154.94     20.44 o 
  -3   4  25      166.80      177.99      9.23 o 
  -2   4  25      167.63      145.68      6.09 o 
  -1   4  25       90.82       90.31      8.20 o 
   0   4  25      488.63      519.06     14.08 o 
   1   4  25        0.24       -2.79      2.79 o 
   2   4  25       13.90       15.87      6.29 o 
   3   4  25       27.27       13.33     11.50 o 
   4   4  25      129.76      123.09     13.73 o 
   5   4  25        0.96       10.00      7.09 o 
   6   4  25       25.99       33.48      9.73 o 
  -7   5  25        6.85       13.19     10.99 o 
  -6   5  25        0.82       -2.07      7.65 o 
  -5   5  25       89.98       88.63      8.97 o 
  -4   5  25       26.08       21.40     10.31 o 
  -3   5  25        8.47        7.54      6.53 o 
  -2   5  25       77.95       88.26     23.88 o 
  -1   5  25        0.11        2.10      4.40 o 
   0   5  25       97.81       95.01      7.16 o 
   1   5  25      131.15      124.34     15.69 o 
   2   5  25       17.26        8.57      8.11 o 
   3   5  25        9.20       -1.79      7.07 o 
   4   5  25        3.89       -9.59      9.59 o 
   5   5  25       60.85       55.65      8.05 o 
   6   5  25       19.75       18.96     10.13 o 
  -7   6  25       34.70       14.27     24.96 o 
  -6   6  25        8.27       -3.81      9.07 o 
  -5   6  25       20.49       35.87      8.05 o 
  -4   6  25       11.43       13.28     21.87 o 
  -3   6  25        7.57       -3.97      5.30 o 
  -2   6  25       58.44       41.67      7.84 o 
  -1   6  25      145.14      177.54      8.19 o 
   0   6  25        3.30       -4.19      4.19 o 
   1   6  25       18.04       22.31      5.79 o 
   2   6  25        6.44       -3.65      6.29 o 
   3   6  25       66.24      101.95      8.95 o 
   4   6  25       39.71       39.83      7.18 o 
   5   6  25        9.74       21.99      7.75 o 
   6   6  25       22.36       27.90      8.80 o 
  -6   7  25       48.35       43.93      9.26 o 
  -5   7  25       27.60       40.75     19.09 o 
  -4   7  25        3.80        0.54      6.02 o 
  -3   7  25        0.25        4.63      6.89 o 
  -2   7  25       39.14       51.24      8.53 o 
  -1   7  25        8.73       15.05      6.12 o 
   0   7  25        3.34       -4.10      4.65 o 
   1   7  25        4.89        3.22      5.92 o 
   2   7  25      166.13      153.00      9.75 o 
   3   7  25      262.11      311.43     12.37 o 
   4   7  25       18.59       10.36      6.91 o 
   5   7  25       29.84       25.72      8.89 o 
  -6   8  25       10.35        2.45     11.55 o 
  -5   8  25        0.86        8.53      7.54 o 
  -4   8  25       50.07       47.66      8.67 o 
  -3   8  25        7.71       16.34      8.27 o 
  -2   8  25        8.94        5.98      6.98 o 
  -1   8  25      134.14      152.99      9.16 o 
   0   8  25        9.22       10.75      5.79 o 
   1   8  25        0.57        5.24      5.19 o 
   2   8  25       36.23       30.86      9.76 o 
   3   8  25       10.20        6.19      6.72 o 
   4   8  25        3.62       -4.59      6.98 o 
   5   8  25       11.26        4.11      8.45 o 
  -5   9  25        2.63       -6.87      6.87 o 
  -4   9  25       34.11       11.66     13.79 o 
  -3   9  25      104.02       94.98     22.32 o 
  -2   9  25        1.30       -5.08      6.56 o 
  -1   9  25       10.37       11.30      6.21 o 
   0   9  25        0.40        2.34      4.66 o 
   1   9  25      117.58      150.17      8.44 o 
   2   9  25       37.56       21.87     12.76 o 
   3   9  25        5.79       -4.75      8.78 o 
   4   9  25       12.86       12.56      9.17 o 
  -4  10  25        6.79        4.25      8.64 o 
  -3  10  25        1.98        9.66      7.49 o 
  -2  10  25        0.32        0.07      6.35 o 
  -1  10  25        9.27        0.56     11.74 o 
   0  10  25       24.36       24.47      6.50 o 
   1  10  25       14.56        5.66      6.80 o 
   2  10  25        0.19       -1.66      7.66 o 
   3  10  25       36.84       42.85     10.02 o 
  -2  11  25        8.87        4.75      8.91 o 
  -1  11  25       11.83        4.51      6.38 o 
   0  11  25        7.47        8.59      5.28 o 
   1  11  25       10.38       13.12      6.95 o 
  -8   0  26        0.37        8.92      8.48 o 
  -6   0  26        3.68       12.60      7.95 o 
  -4   0  26       85.35       97.57      7.71 o 
  -2   0  26      123.46      117.31      6.44 o 
   0   0  26      148.39      126.43     11.56 o 
   2   0  26      351.52      398.05     22.78 o 
   4   0  26      384.06      466.55     13.67 o 
   6   0  26       15.29       29.70     16.61 o 
  -8   1  26        7.84       15.67      7.07 o 
  -7   1  26       54.11       61.45     12.28 o 
  -6   1  26       11.50        1.71      5.44 o 
  -5   1  26      178.83      189.96     12.56 o 
  -4   1  26       36.04       21.21      5.46 o 
  -3   1  26        7.13        1.41      5.26 o 
  -2   1  26        5.73        4.10      2.57 o 
  -1   1  26      352.13      305.11      7.19 o 
   0   1  26        0.27       -2.18      2.18 o 
   1   1  26        0.19       -1.99      1.99 o 
   2   1  26        1.56        3.79      4.30 o 
   3   1  26        5.36        6.62      5.83 o 
   4   1  26        4.74        4.15      5.09 o 
   5   1  26        6.68        1.81      4.55 o 
   6   1  26        0.19       -2.06      5.37 o 
  -8   2  26        5.23       12.14      8.50 o 
  -7   2  26       11.07        3.21     10.21 o 
  -6   2  26       11.70       -3.60      9.18 o 
  -5   2  26        0.01        2.80      5.83 o 
  -4   2  26       44.90       33.09     18.07 o 
  -3   2  26      382.45      427.28     12.44 o 
  -2   2  26       38.28       32.60      4.08 o 
  -1   2  26       54.44       48.62      6.20 o 
   0   2  26      152.57      150.08     13.49 o 
   1   2  26        2.62        5.21      2.64 o 
   2   2  26       25.99       25.04      6.47 o 
   3   2  26       85.94      104.45     17.29 o 
   4   2  26        1.48       -7.04      7.04 o 
   5   2  26       38.59       35.16      7.67 o 
   6   2  26       15.46       15.75     11.53 o 
  -7   3  26       23.38       29.24      9.00 o 
  -6   3  26       88.04       15.23     12.39 o 
  -5   3  26        9.12        3.40      7.05 o 
  -4   3  26       28.56       15.07     10.82 o 
  -3   3  26      326.59      411.36     12.79 o 
  -2   3  26      115.23       77.18     11.50 o 
  -1   3  26      439.78      458.67     11.11 o 
   0   3  26       27.98        5.85     30.04 o 
   1   3  26      377.36      382.31     16.34 o 
   2   3  26      179.26      184.33     16.18 o 
   3   3  26        0.45       -3.60      6.26 o 
   4   3  26        1.65        9.74      7.82 o 
   5   3  26       51.97       42.28      8.51 o 
   6   3  26       14.19       25.85     12.44 o 
  -7   4  26        5.98       -8.40     10.32 o 
  -6   4  26       20.92       11.10     15.59 o 
  -5   4  26       37.17       60.11      9.21 o 
  -4   4  26       30.49       48.63      8.07 o 
  -3   4  26        5.64        5.41      5.23 o 
  -2   4  26        0.69        0.81      7.70 o 
  -1   4  26      180.06      177.20      7.66 o 
   0   4  26       58.41        9.29      8.57 o 
   1   4  26       64.12       55.09      6.57 o 
   2   4  26        2.04       -5.78      5.78 o 
   3   4  26      134.20      152.67     18.12 o 
   4   4  26       10.66        3.63      8.25 o 
   5   4  26       84.92       94.57      9.95 o 
   6   4  26       64.92       62.94      9.44 o 
  -7   5  26        7.69       11.94      9.24 o 
  -6   5  26      130.38      119.13     12.17 o 
  -5   5  26       14.45       30.31     16.53 o 
  -4   5  26        1.33       -0.53      6.20 o 
  -3   5  26        6.50        4.55      8.08 o 
  -2   5  26        7.33        4.12     11.74 o 
  -1   5  26       15.92        3.82      5.12 o 
   0   5  26       65.14       66.41     10.89 o 
   1   5  26      165.29      181.22     18.82 o 
   2   5  26        5.78        3.78      7.11 o 
   3   5  26       14.77       12.71      7.35 o 
   4   5  26       25.67       48.97      9.56 o 
   5   5  26        0.09       -6.66      6.66 o 
   6   5  26        3.79        5.86     10.56 o 
  -6   6  26        2.83        0.66      9.42 o 
  -5   6  26       15.44       32.28     13.17 o 
  -4   6  26       35.19       39.48      8.78 o 
  -3   6  26      104.94      131.79      8.97 o 
  -2   6  26       16.82        9.62      6.38 o 
  -1   6  26        5.69        4.64      5.12 o 
   0   6  26       37.90       44.11     15.58 o 
   1   6  26       33.75       12.73      5.33 o 
   2   6  26      148.40      157.88     14.68 o 
   3   6  26       35.50       32.76      7.37 o 
   4   6  26       52.17       32.92      9.67 o 
   5   6  26       16.32        3.11      6.93 o 
  -6   7  26        0.09        4.47      8.94 o 
  -5   7  26        7.03        0.83      9.99 o 
  -4   7  26       25.52       24.84      8.97 o 
  -3   7  26       19.94       13.59      8.24 o 
  -2   7  26        0.85       17.02      6.07 o 
  -1   7  26        3.81       -4.95      6.59 o 
   0   7  26      112.36      135.64      9.97 o 
   1   7  26       15.37       19.11      7.40 o 
   2   7  26      105.09       91.67      9.24 o 
   3   7  26        0.06        8.11      6.98 o 
   4   7  26        0.03        0.35      8.36 o 
   5   7  26       26.85       32.18     10.65 o 
  -5   8  26       12.45        9.92     10.05 o 
  -4   8  26        8.41       12.02     12.33 o 
  -3   8  26       48.38       45.10      8.34 o 
  -2   8  26        1.40        9.33     17.02 o 
  -1   8  26       87.45       85.89      6.83 o 
   0   8  26       65.32       93.99      9.52 o 
   1   8  26       47.86       46.85      7.46 o 
   2   8  26        8.02       10.02     11.04 o 
   3   8  26        4.48       14.76      7.70 o 
   4   8  26        0.64        5.36      7.61 o 
  -4   9  26        0.33        4.98      6.78 o 
  -3   9  26        0.48        1.83      6.67 o 
  -2   9  26        3.39        1.16      9.61 o 
  -1   9  26        2.95        3.04      6.03 o 
   0   9  26       21.70       40.30      5.21 o 
   1   9  26        1.90       -2.69      5.52 o 
   2   9  26      110.87      123.95     10.50 o 
   3   9  26        4.25        9.19      7.65 o 
  -3  10  26        0.29        1.70      7.88 o 
  -2  10  26       49.67       47.50      8.89 o 
  -1  10  26      137.12      138.36      9.84 o 
   0  10  26        2.19        8.31      5.91 o 
   1  10  26        1.19       -0.53      7.64 o 
   2  10  26        9.07        4.08      7.94 o 
  -7   0  27        0.79       -4.20     10.42 o 
  -5   0  27       37.14       33.24      9.29 o 
  -3   0  27       93.00      113.00     10.04 o 
  -1   0  27       47.81       52.77      7.55 o 
   1   0  27        8.98        1.45      4.49 o 
   3   0  27      219.42      272.81     11.86 o 
   5   0  27        2.81       -0.07      6.33 o 
  -7   1  27       10.78        7.79      6.09 o 
  -6   1  27       49.85       41.15      8.61 o 
  -5   1  27       18.61       22.18      9.58 o 
  -4   1  27        5.81       -0.90      5.33 o 
  -3   1  27      110.04      116.49      8.87 o 
  -2   1  27       63.17       34.80      4.98 o 
  -1   1  27      239.66      262.73      6.30 o 
   0   1  27        7.11        4.64      3.72 o 
   1   1  27       94.10       69.05      8.38 o 
   2   1  27       15.94       28.78      9.23 o 
   3   1  27       52.39       61.85      5.98 o 
   4   1  27       42.53       33.36      5.80 o 
   5   1  27       10.58       12.57      9.47 o 
   6   1  27       43.64       42.87      7.77 o 
  -7   2  27        0.13        6.66      8.29 o 
  -6   2  27      104.85       97.02     49.74 o 
  -5   2  27        3.26        5.25      6.76 o 
  -4   2  27        0.20       -6.72      8.13 o 
  -3   2  27       34.58       24.13     10.12 o 
  -2   2  27        0.12       -5.14      7.73 o 
  -1   2  27      210.47      202.82      7.99 o 
   0   2  27        0.08       -2.03      4.45 o 
   1   2  27        0.40       -2.69      5.60 o 
   2   2  27       43.16       30.60      6.51 o 
   3   2  27        4.34        5.66      7.53 o 
   4   2  27        0.86        7.57     11.58 o 
   5   2  27        6.69       -7.58     10.21 o 
   6   2  27       32.24       55.07     10.13 o 
  -7   3  27        6.28       -6.47     10.96 o 
  -6   3  27       43.27        2.69      8.25 o 
  -5   3  27        7.38        8.99      7.26 o 
  -4   3  27       64.00       63.64     10.23 o 
  -3   3  27        0.24       -1.57      6.19 o 
  -2   3  27       82.96       78.86     17.64 o 
  -1   3  27        0.23       -4.99      4.99 o 
   0   3  27      296.70      293.80     16.08 o 
   1   3  27       24.66       -0.41     17.40 o 
   2   3  27       99.97       86.41     28.60 o 
   3   3  27       35.68       26.71      7.29 o 
   4   3  27       51.49       63.12      9.65 o 
   5   3  27       16.59       11.69      8.27 o 
   6   3  27        2.90        4.07      7.14 o 
  -7   4  27        4.70       -8.42      8.42 o 
  -6   4  27        6.33        7.73      8.08 o 
  -5   4  27        1.06       -0.42      8.43 o 
  -4   4  27      138.71      169.79     11.32 o 
  -3   4  27        0.23        5.28      6.16 o 
  -2   4  27        7.68        8.43      7.50 o 
  -1   4  27        7.61       16.24      5.27 o 
   0   4  27        4.56       -5.94      5.94 o 
   1   4  27       43.27       17.98      9.26 o 
   2   4  27      100.29       97.83     10.18 o 
   3   4  27        2.65        6.31      7.91 o 
   4   4  27       11.79       14.75      6.93 o 
   5   4  27       57.93       66.97     19.55 o 
  -6   5  27        0.59        1.99     11.18 o 
  -5   5  27        3.68        8.29     18.50 o 
  -4   5  27        0.01       12.16     11.53 o 
  -3   5  27       44.96       32.21      8.49 o 
  -2   5  27       70.06       99.75     12.01 o 
  -1   5  27       16.65       31.36     11.02 o 
   0   5  27       19.35        6.42      5.16 o 
   1   5  27        1.21        3.12      5.01 o 
   2   5  27       25.97        8.15     23.64 o 
   3   5  27      141.87      116.97      9.74 o 
   4   5  27        0.01       -0.01      6.51 o 
   5   5  27        4.70        3.09      8.14 o 
  -6   6  27        0.04        6.35     15.19 o 
  -5   6  27        8.02        8.78      7.77 o 
  -4   6  27        0.09       -4.39     11.20 o 
  -3   6  27       39.10       40.98      9.99 o 
  -2   6  27        0.03       -5.97      6.13 o 
  -1   6  27       35.87       36.56      7.05 o 
   0   6  27       19.86        2.88      6.77 o 
   1   6  27       38.61       40.38      5.80 o 
   2   6  27        7.75       -8.17      9.48 o 
   3   6  27      108.12      109.52      9.04 o 
   4   6  27        6.59       12.14      7.52 o 
   5   6  27        0.19        9.09      7.76 o 
  -5   7  27       13.21       10.20     16.16 o 
  -4   7  27       10.65        6.50      8.03 o 
  -3   7  27        7.83       10.05      9.33 o 
  -2   7  27        0.03        0.02     10.85 o 
  -1   7  27      103.06      116.10      8.15 o 
   0   7  27       49.91       53.40      9.66 o 
   1   7  27       82.52       76.79      8.67 o 
   2   7  27       50.22       19.37     10.08 o 
   3   7  27        0.47       -3.33      7.79 o 
   4   7  27       15.96       11.61      7.30 o 
  -5   8  27        1.16        8.54      7.09 o 
  -4   8  27        1.42        7.44      8.23 o 
  -3   8  27        0.28        0.58     10.61 o 
  -2   8  27        3.96        4.03      7.83 o 
  -1   8  27        0.26       -3.40      5.97 o 
   0   8  27        8.69        5.71      5.50 o 
   1   8  27        2.14       -3.52      6.27 o 
   2   8  27        5.50        4.68      7.27 o 
   3   8  27        0.03      -10.09     10.42 o 
  -4   9  27        7.19        6.43      7.75 o 
  -3   9  27        8.42        3.62      9.28 o 
  -2   9  27       16.14       12.37     17.40 o 
  -1   9  27       22.90       32.21      6.47 o 
   0   9  27       16.63       25.19      9.19 o 
   1   9  27       30.95       19.90      7.85 o 
   2   9  27        1.99       -6.54      6.58 o 
  -2  10  27       17.67       19.20     11.96 o 
  -1  10  27       25.46       14.53     11.81 o 
   0  10  27        3.02        0.37      5.50 o 
   1  10  27       20.30        7.64      6.16 o 
  -6   0  28       31.59        6.10     24.02 o 
  -4   0  28       78.23       81.90      8.58 o 
  -2   0  28      468.93      488.99     23.86 o 
   0   0  28      522.45      555.07     12.70 o 
   2   0  28      167.84      166.10     14.94 o 
   4   0  28        0.51       -1.30      7.37 o 
   6   0  28       10.35        8.89      7.78 o 
  -7   1  28        0.23        4.84      5.11 o 
  -6   1  28        0.19       -0.40      5.80 o 
  -5   1  28       25.51       23.88      9.99 o 
  -4   1  28       18.71        3.75      5.06 o 
  -3   1  28       12.60        7.21      7.14 o 
  -2   1  28        0.01        1.97      4.51 o 
  -1   1  28       32.93       16.17      5.14 o 
   0   1  28       54.90       37.75      6.34 o 
   1   1  28      161.97      154.48     10.30 o 
   2   1  28        0.88       -0.38      4.86 o 
   3   1  28       54.08       47.66      5.69 o 
   4   1  28       19.72       23.73      5.13 o 
   5   1  28       20.29       19.93      5.95 o 
   6   1  28       54.55       41.76      7.58 o 
  -7   2  28       28.70       24.28      9.18 o 
  -6   2  28        8.38        5.82      7.42 o 
  -5   2  28        0.23       -1.47      6.59 o 
  -4   2  28       14.87        7.43      7.44 o 
  -3   2  28       17.81       19.13     10.91 o 
  -2   2  28        0.27       -0.10      7.08 o 
  -1   2  28       24.10       32.92      7.10 o 
   0   2  28       17.77        4.92      7.57 o 
   1   2  28        1.51       -5.09      5.09 o 
   2   2  28       11.11       20.90      6.59 o 
   3   2  28       30.80       20.42      9.83 o 
   4   2  28       66.90       70.06      9.62 o 
   5   2  28       15.31       30.32      9.13 o 
  -7   3  28       21.28       23.43     14.24 o 
  -6   3  28        0.32       -9.15      9.15 o 
  -5   3  28        5.21       12.90      6.56 o 
  -4   3  28        5.48        0.24     16.78 o 
  -3   3  28       10.23        7.25      7.16 o 
  -2   3  28        0.87       -5.21     10.47 o 
  -1   3  28      433.32      456.08     11.03 o 
   0   3  28       70.94       90.33      6.44 o 
   1   3  28      107.32       89.41     18.30 o 
   2   3  28       97.93       86.54     32.91 o 
   3   3  28       66.97       79.19      8.73 o 
   4   3  28       48.10       47.87      7.88 o 
   5   3  28        0.05        2.29     10.37 o 
  -6   4  28        0.77        1.62      8.46 o 
  -5   4  28       13.62       19.25      7.50 o 
  -4   4  28        0.28       -6.63      6.63 o 
  -3   4  28       62.08       80.31      9.41 o 
  -2   4  28       66.93       56.06     13.81 o 
  -1   4  28        0.48        0.28      5.79 o 
   0   4  28       68.31        4.66     21.87 o 
   1   4  28      153.77      155.42      8.73 o 
   2   4  28        0.54       -6.87      6.87 o 
   3   4  28        0.03        8.86      6.94 o 
   4   4  28       58.54       67.45     16.75 o 
   5   4  28        0.02       -4.28      8.16 o 
  -6   5  28       24.08       10.35      7.39 o 
  -5   5  28        1.51       -6.35      8.81 o 
  -4   5  28        4.89        5.19     11.53 o 
  -3   5  28        9.79        9.12     17.75 o 
  -2   5  28       19.58       24.78      8.35 o 
  -1   5  28       21.80       12.78      5.63 o 
   0   5  28       32.24       41.47     11.33 o 
   1   5  28        0.68       -3.67     10.99 o 
   2   5  28        2.07        4.64      8.00 o 
   3   5  28        6.90        8.80      7.23 o 
   4   5  28        8.09       10.00      7.04 o 
   5   5  28       27.58       33.88     14.24 o 
  -5   6  28        4.58        3.58      6.95 o 
  -4   6  28       47.11       43.61     12.74 o 
  -3   6  28        1.11        9.87      6.39 o 
  -2   6  28       12.24       14.74      7.10 o 
  -1   6  28       89.71       75.13      8.53 o 
   0   6  28       95.53      114.28     16.49 o 
   1   6  28        8.50       -5.60      5.60 o 
   2   6  28       37.46       43.53     12.58 o 
   3   6  28       35.66       66.41     14.94 o 
   4   6  28       16.01       25.29     12.90 o 
  -5   7  28        0.23        6.64      7.76 o 
  -4   7  28        6.27       -1.76      8.51 o 
  -3   7  28       21.75       17.61     13.44 o 
  -2   7  28       11.88       22.54     15.11 o 
  -1   7  28       74.28       75.38      9.50 o 
   0   7  28      180.65      190.76      7.67 o 
   1   7  28       26.16       27.76      8.79 o 
   2   7  28        4.00       12.82      7.46 o 
   3   7  28        7.85        9.35      7.47 o 
   4   7  28       11.10       11.32      7.99 o 
  -4   8  28        6.29        6.82      7.73 o 
  -3   8  28        3.14       -7.88      8.42 o 
  -2   8  28        1.64       10.59      6.68 o 
  -1   8  28       78.89       93.23     12.03 o 
   0   8  28       16.55       28.31      8.41 o 
   1   8  28       82.91       74.02      7.80 o 
   2   8  28        0.00        2.42      8.19 o 
   3   8  28       17.74       26.10      9.68 o 
  -3   9  28        0.19        0.23      8.75 o 
  -2   9  28        0.84        3.32      6.59 o 
  -1   9  28        3.39       -0.63      6.16 o 
   0   9  28        0.01        9.03      5.19 o 
   1   9  28        0.05       -6.45      6.60 o 
  -7   0  29        4.68        8.70      9.22 o 
  -5   0  29        0.40        0.29      7.52 o 
  -3   0  29      274.70      269.59     31.37 o 
  -1   0  29        1.88        4.85      5.15 o 
   1   0  29        1.05        5.16      4.58 o 
   3   0  29        0.36       11.07      5.80 o 
   5   0  29        2.21       -7.98      8.59 o 
  -6   1  29        0.49       -0.66      5.25 o 
  -5   1  29       36.79       31.66      5.88 o 
  -4   1  29       43.32       24.24      7.46 o 
  -3   1  29      176.55      197.42     14.68 o 
  -2   1  29       69.49       75.19     10.85 o 
  -1   1  29      248.98      233.46      8.62 o 
   0   1  29      101.30       95.31     10.74 o 
   1   1  29       25.20       -6.40      6.40 o 
   2   1  29       18.96        0.98      4.50 o 
   3   1  29       38.90       25.23      5.60 o 
   4   1  29       17.80       20.05      5.61 o 
   5   1  29       33.06       24.09      6.18 o 
  -6   2  29        0.96       15.40      9.16 o 
  -5   2  29       27.90       40.52     19.20 o 
  -4   2  29        0.21        3.95      8.21 o 
  -3   2  29       34.57       43.25      7.65 o 
  -2   2  29       14.40       13.74     13.57 o 
  -1   2  29       24.22       14.93      5.44 o 
   0   2  29      304.77      286.36     17.93 o 
   1   2  29        6.11       -2.37      5.02 o 
   2   2  29        4.61       -4.31      6.57 o 
   3   2  29       68.93       73.98      8.36 o 
   4   2  29       53.52       64.24      9.48 o 
   5   2  29        1.44        1.66     10.10 o 
  -6   3  29       95.64       36.91     10.47 o 
  -5   3  29        0.48        6.23      6.60 o 
  -4   3  29        7.28        9.08     13.68 o 
  -3   3  29       30.22        2.66      6.74 o 
  -2   3  29      138.77      133.11     15.75 o 
  -1   3  29      174.87      194.26      8.72 o 
   0   3  29        0.44       -1.58      5.47 o 
   1   3  29       55.04        8.79     14.99 o 
   2   3  29        0.77       -6.96      6.96 o 
   3   3  29        0.14        7.63      7.24 o 
   4   3  29        1.49        3.55     14.62 o 
   5   3  29        4.19       -2.24     13.01 o 
  -6   4  29       14.07       -1.13     16.94 o 
  -5   4  29        3.34        6.57     11.88 o 
  -4   4  29       32.65       12.94      7.86 o 
  -3   4  29        5.67       -7.47      7.47 o 
  -2   4  29       69.60       81.65      9.45 o 
  -1   4  29       10.94        0.56      4.72 o 
   0   4  29       99.23       95.82      7.05 o 
   1   4  29       20.79       -9.14      9.14 o 
   2   4  29       85.18       81.75      8.83 o 
   3   4  29       28.56       39.32     15.08 o 
   4   4  29       44.46       62.76      8.89 o 
  -5   5  29        3.10       -9.02      9.02 o 
  -4   5  29        4.78       -6.99      6.99 o 
  -3   5  29      135.72      161.98     15.03 o 
  -2   5  29       58.41       43.16      8.51 o 
  -1   5  29       15.48        7.52      6.50 o 
   0   5  29        4.10       -1.51      5.35 o 
   1   5  29      240.22      261.09      9.99 o 
   2   5  29        0.04       17.28      8.22 o 
   3   5  29        1.08       -7.54      7.54 o 
   4   5  29        8.57       12.41     20.33 o 
  -5   6  29        1.62       13.16     16.40 o 
  -4   6  29        0.17        6.39      7.86 o 
  -3   6  29       23.25       33.63      7.54 o 
  -2   6  29      119.04      113.90     18.55 o 
  -1   6  29        0.06        4.50      5.15 o 
   0   6  29        3.94       -5.66      5.66 o 
   1   6  29       87.59       97.45      7.61 o 
   2   6  29       74.21       83.60      9.69 o 
   3   6  29       31.71       46.31      8.37 o 
   4   6  29        0.70       -6.81      6.81 o 
  -4   7  29        2.89        0.07      7.89 o 
  -3   7  29        5.59        5.37      6.93 o 
  -2   7  29       34.78       33.14      7.59 o 
  -1   7  29       28.14       24.96      6.55 o 
   0   7  29       17.86       13.87      6.01 o 
   1   7  29        5.77        1.82      7.94 o 
   2   7  29        5.11       -0.44     13.60 o 
   3   7  29        1.08        3.42      8.56 o 
  -3   8  29       12.76       21.77     21.70 o 
  -2   8  29       26.39       29.03     13.71 o 
  -1   8  29        2.29        1.27     10.26 o 
   0   8  29       47.65       59.55      6.98 o 
   1   8  29       57.49       58.57      8.31 o 
   2   8  29        3.07       -3.76     16.61 o 
  -1   9  29       59.35       90.05     13.02 o 
  -6   0  30       19.48        7.23      9.38 o 
  -4   0  30       22.61       12.32      8.51 o 
  -2   0  30       23.30       22.52      7.43 o 
   0   0  30      145.20      163.58      8.76 o 
   2   0  30        0.14       -4.60      6.57 o 
   4   0  30        2.76       -1.60      7.35 o 
  -6   1  30       10.30        3.31      5.50 o 
  -5   1  30        0.37        3.13      6.23 o 
  -4   1  30        1.67        6.56      5.15 o 
  -3   1  30       11.72       12.10      5.38 o 
  -2   1  30      219.98      222.12      8.10 o 
  -1   1  30        3.66        3.15      3.56 o 
   0   1  30        3.18       -3.76      3.76 o 
   1   1  30      244.76      208.62     13.67 o 
   2   1  30       23.08        7.12      4.99 o 
   3   1  30        4.80        4.12      5.62 o 
   4   1  30       35.48       32.96      5.35 o 
   5   1  30       29.06       24.03      6.65 o 
  -6   2  30        5.37       -7.29      8.02 o 
  -5   2  30       31.64       36.83      8.25 o 
  -4   2  30       12.29        9.09      6.88 o 
  -3   2  30        4.02        7.48      6.77 o 
  -2   2  30        9.52        1.91      7.53 o 
  -1   2  30       63.54       46.57      8.20 o 
   0   2  30        5.57        5.52      6.24 o 
   1   2  30       35.48        2.10      7.43 o 
   2   2  30       69.57       64.75     10.74 o 
   3   2  30       17.24       18.29     11.36 o 
   4   2  30       13.75       17.76     11.07 o 
  -6   3  30        1.44        7.96      8.66 o 
  -5   3  30       60.57       62.25     11.90 o 
  -4   3  30        3.24        1.22      7.56 o 
  -3   3  30      135.59      181.73     29.43 o 
  -2   3  30       18.39       12.54      6.96 o 
  -1   3  30      156.17      128.47      7.86 o 
   0   3  30       33.08       26.98      8.62 o 
   1   3  30      127.32      127.66     16.12 o 
   2   3  30        1.23       -8.46      8.46 o 
   3   3  30       12.35       13.16      7.30 o 
   4   3  30        5.51       -5.79      7.69 o 
  -5   4  30        2.55        5.49      9.03 o 
  -4   4  30       10.40        8.56      8.12 o 
  -3   4  30        3.17       -2.01      8.02 o 
  -2   4  30        6.63       -5.60      7.37 o 
  -1   4  30       18.84       19.86      6.62 o 
   0   4  30        8.54        5.14      6.15 o 
   1   4  30       43.06       31.86      6.31 o 
   2   4  30        3.75        4.15      8.24 o 
   3   4  30        0.01       -2.00      8.13 o 
   4   4  30        6.54       -2.90     12.95 o 
  -5   5  30        5.54       -7.81      7.81 o 
  -4   5  30       10.66       20.99      7.41 o 
  -3   5  30       60.22       62.87     26.82 o 
  -2   5  30       14.72       20.02      7.62 o 
  -1   5  30        4.39       -3.36      5.82 o 
   0   5  30      136.98      159.02      8.33 o 
   1   5  30       29.83       26.06      7.42 o 
   2   5  30        7.21        5.54     16.83 o 
   3   5  30        2.26       -5.55      9.99 o 
  -4   6  30       11.04        9.40      8.01 o 
  -3   6  30       86.53      106.97     10.96 o 
  -2   6  30        3.03        3.34      8.83 o 
  -1   6  30       11.79       12.43      7.64 o 
   0   6  30       33.75       30.71      6.20 o 
   1   6  30       45.00       49.25      7.80 o 
   2   6  30        7.61       -1.67     10.58 o 
   3   6  30       11.80       -4.75      7.51 o 
  -3   7  30        3.30        1.54      8.20 o 
  -2   7  30      158.44      178.37     16.91 o 
  -1   7  30        0.01       -2.47      5.58 o 
   0   7  30       17.20       21.84      5.83 o 
   1   7  30        2.07        0.54      5.24 o 
   2   7  30       11.06        2.31     10.00 o 
  -2   8  30        9.38        4.89      7.67 o 
  -1   8  30       40.04       56.10      7.57 o 
   0   8  30        2.17        2.58      5.21 o 
  -5   0  31      131.67      148.31     10.84 o 
  -3   0  31       38.31       42.81      9.34 o 
  -1   0  31       16.05       28.37      5.86 o 
   1   0  31       54.67       67.43     12.82 o 
   3   0  31        0.18       -4.17      8.92 o 
  -5   1  31        4.24       11.13      5.42 o 
  -4   1  31        0.02        1.44      5.86 o 
  -3   1  31       25.68       22.97      5.90 o 
  -2   1  31       21.17       12.92      5.83 o 
  -1   1  31       26.97        9.61      4.43 o 
   0   1  31       43.68       52.04      5.10 o 
   1   1  31       73.99       52.87      5.65 o 
   2   1  31       22.42       10.00      5.44 o 
   3   1  31        6.47        1.02      8.64 o 
   4   1  31       27.29       27.09      6.46 o 
  -5   2  31        0.91        3.95     11.20 o 
  -4   2  31        0.42       -1.39      7.84 o 
  -3   2  31       33.79       44.02     19.60 o 
  -2   2  31       60.69       63.96      9.83 o 
  -1   2  31       24.12       29.18      6.69 o 
   0   2  31       14.61        2.99      6.22 o 
   1   2  31       53.59       54.01      8.01 o 
   2   2  31       32.82       16.53      8.00 o 
   3   2  31        6.25        2.88      7.32 o 
   4   2  31       14.58       15.88      9.37 o 
  -5   3  31        0.87       -3.39      7.30 o 
  -4   3  31       13.85       -4.07     17.02 o 
  -3   3  31        1.17       -1.66      7.91 o 
  -2   3  31       29.17       24.02      8.84 o 
  -1   3  31        8.71       -3.55     11.53 o 
   0   3  31        0.04       -3.22      5.58 o 
   1   3  31       11.26        0.01      7.94 o 
   2   3  31        9.85       11.59      7.78 o 
   3   3  31       13.06        2.12      8.58 o 
   4   3  31        1.23       -8.58      9.16 o 
  -5   4  31        0.21       -4.40      6.64 o 
  -4   4  31       59.73       53.89      8.93 o 
  -3   4  31       49.50       53.20      8.62 o 
  -2   4  31       88.13      125.05     30.62 o 
  -1   4  31       14.23        7.20      7.70 o 
   0   4  31        6.23        8.19      6.80 o 
   1   4  31       16.54       -7.59      7.59 o 
   2   4  31       48.64       62.51     13.57 o 
   3   4  31        2.49       26.47      7.66 o 
  -4   5  31        0.08        6.08     12.90 o 
  -3   5  31        2.07       14.90      6.67 o 
  -2   5  31        2.56        1.25     10.13 o 
  -1   5  31        2.77        3.45      5.80 o 
   0   5  31        3.11       -5.20      5.67 o 
   1   5  31        8.08        7.58      8.11 o 
   2   5  31        0.63       -7.65      7.65 o 
   3   5  31       52.91       52.38      9.21 o 
  -3   6  31        8.13       15.52      9.48 o 
  -2   6  31        1.96        8.72      8.66 o 
  -1   6  31       74.40       74.96      8.28 o 
   0   6  31       23.64       18.72      6.20 o 
   1   6  31        3.58       -5.61      5.61 o 
   2   6  31       24.46       26.57      7.85 o 
  -2   7  31       10.98       10.06     10.58 o 
  -1   7  31       15.24       18.02      6.68 o 
   0   7  31        9.32        8.60      6.24 o 
   1   7  31        0.01        3.38      5.41 o 
  -4   0  32        7.52       12.49      7.31 o 
  -2   0  32       34.50       24.82     15.81 o 
   0   0  32      148.94      124.30      9.27 o 
   2   0  32       75.30      111.59     15.21 o 
  -5   1  32        5.72        4.69      5.90 o 
  -4   1  32       20.83       10.27      7.01 o 
  -3   1  32        3.08        9.71      5.26 o 
  -2   1  32        0.66       -2.65      4.91 o 
  -1   1  32       54.16       65.96      8.03 o 
   0   1  32        2.23        2.08      3.86 o 
   1   1  32       14.54       10.41      4.17 o 
   3   1  32       36.80       47.44      6.59 o 
  -5   2  32        0.17       12.63      8.16 o 
  -4   2  32        1.39       -0.53      8.26 o 
  -3   2  32       21.25       22.30     13.14 o 
  -2   2  32       23.52       18.69     15.11 o 
  -1   2  32        1.84        3.54      6.44 o 
   0   2  32       23.66       18.90     11.70 o 
   1   2  32        6.41        4.64      6.46 o 
   2   2  32       56.24       79.22      8.92 o 
   3   2  32       27.88       12.06     12.44 o 
  -4   3  32        5.52        2.08      8.44 o 
  -3   3  32       38.13       28.39     10.29 o 
  -2   3  32        0.78        4.42      7.94 o 
  -1   3  32        2.17       -0.88     10.18 o 
   0   3  32        1.50        6.52      5.51 o 
   1   3  32        2.88        1.50      6.27 o 
   2   3  32       20.89       10.59      8.80 o 
   3   3  32       14.26        9.44      9.41 o 
  -4   4  32        0.66        0.31      7.85 o 
  -3   4  32        1.92        6.10     12.74 o 
  -2   4  32       14.66       16.51      7.88 o 
  -1   4  32       23.23       32.51      6.98 o 
   0   4  32        0.45       -4.62      5.25 o 
   1   4  32       54.82       30.82      7.20 o 
   2   4  32       34.14       42.71      8.74 o 
  -3   5  32        1.88       -2.06     10.12 o 
  -2   5  32       68.78      120.44     11.93 o 
  -1   5  32       12.99       11.55      7.03 o 
   0   5  32        0.16        0.93      5.70 o 
   1   5  32        1.13        6.52      5.36 o 
   2   5  32       46.98       54.50     10.20 o 
  -2   6  32       40.93       36.61     10.77 o 
  -1   6  32        1.18       -3.95      6.05 o 
   0   6  32        6.58       -5.15      5.15 o 
  -3   0  33        9.19       15.15      9.88 o 
  -1   0  33       10.12        0.78      6.36 o 
   1   0  33        0.14        5.47      5.69 o 
  -4   1  33        2.43        1.00      6.07 o 
  -3   1  33        3.59        5.70      9.40 o 
  -2   1  33       22.16       24.40      6.47 o 
  -1   1  33        6.60        2.50      4.79 o 
   0   1  33        2.74        5.55      4.15 o 
   1   1  33        4.21        1.91      4.48 o 
   2   1  33      112.55      100.06      9.55 o 
  -4   2  33       63.36       56.39     10.81 o 
  -3   2  33        9.93        0.55     12.93 o 
  -2   2  33        2.74        7.28      6.92 o 
  -1   2  33        3.09       -2.38      5.72 o 
   0   2  33        5.58       -1.98      7.37 o 
   1   2  33        0.59       -0.61      5.44 o 
   2   2  33        1.32       -7.67      7.67 o 
  -3   3  33        0.25       -3.07      7.03 o 
  -2   3  33        0.11       -8.10      8.16 o 
  -1   3  33        8.60       -3.99      6.49 o 
   0   3  33        0.07        1.24      4.78 o 
   1   3  33        0.14       -0.24     10.45 o 
   2   3  33       11.20       14.24     11.28 o 
  -3   4  33       14.02       10.48      7.39 o 
  -2   4  33        0.01       -4.48      6.17 o 
  -1   4  33        1.15       -4.84      7.10 o 
   0   4  33       12.14       10.54      5.68 o 
   1   4  33       26.16       -6.40      6.40 o 
  -2   5  33        0.87        1.83      7.68 o 
  -1   5  33       14.35       24.63      7.55 o 
   0   5  33        2.54        6.00      5.46 o 
  -2   0  34        5.52       10.69      7.42 o 
   0   0  34        8.39       13.62      6.73 o 
  -3   1  34        9.51       12.56      6.77 o 
  -2   1  34       13.78       -3.07      6.25 o 
  -1   1  34        0.00       -4.09      4.09 o 
   0   1  34        2.58        3.52      6.07 o 
   1   1  34        0.18        0.04      4.38 o 
  -3   2  34       27.03       34.99      9.08 o 
  -2   2  34        0.76       16.63      8.89 o 
  -1   2  34       45.68       28.04     11.43 o 
   0   2  34       47.33       45.79     25.44 o 
   1   2  34        7.87        8.82      6.04 o 
  -2   3  34        0.18       -5.30      7.76 o 
  -1   3  34       15.13       19.47      6.68 o 
   0   3  34       12.22       -3.29      6.05 o 
                                                 
